# Supplementary material for: The Impact of Software Used and the Type of Target Protein on Molecular Docking Accuracy
Source: Molecules. 2022 Dec 18;27(24):9041. doi: 10.3390/molecules27249041 (PMC9788237; doi:10.3390/molecules27249041)
Supplement: Supplementary file 1 [file molecules-27-09041-s001.zip]

Archive with 1 entries (1 files):
- molecules-2059639-supplementary.xlsx
