# Supplementary material for: The Impact of Software Used and the Type of Target Protein on Molecular Docking Accuracy
Source: Molecules. 2022 Dec 18;27(24):9041. doi: 10.3390/molecules27249041 (PMC9788237; doi:10.3390/molecules27249041)
Supplement: Supplementary file 1 [file molecules-27-09041-s001.zip › molecules-2059639-supplementary.xlsx]

## Sheet: Table S1
Table S1. Calculated binding energies (DG, kcal/mol), ligand efficiency (LE) of small-molecule ligands to the active centre of AChE (PDB ID: 4EY6)
					AutoDock 4.2		Vina 1.1.2		Glide HTVS		GLIDE SP		GLIDE XP
ChEMBL ID	Heavy atoms	MW	Smiles	pIC50, [M]	DG, kcal/mol	LE	DG, kcal/mol	LE	DG, kcal/mol	LE	DG, kcal/mol	LE	DG, kcal/mol	LE
1st group: pIC50 ≥ 8
CHEMBL199585	37	537.54	O=C(CCCCCCNc1c2c(nc3cc(Cl)cc(Cl)c13)CCCC2)NCCc1c[nH]c2ccccc12	11.0969	-13.03	0.352162	-11.8	0.318919	-6.492	0.175	-8.212	0.222	-7.981	0.216
CHEMBL4209803	30	398.46	Cc1cccc(C(=O)Nc2ccc3c(c2)CN(C(=O)c2cccc(C)c2)C(=O)C3)c1	10.869	-11.96	0.398667	-12.4	0.413333	-6.034	0.201	-8.375	0.279	-7.073	0.236
CHEMBL4214430	31	434.88	COc1ccccc1C(=O)Nc1ccc2c(c1)CN(C(=O)c1cccc(Cl)c1)C(=O)C2	10.7768	-11.94	0.385161	-11.6	0.374194	-4.289	0.138	-10.185	0.329	-9.29	0.3
CHEMBL3585784	17	260.31	COc1cccc(OC)c1C(C)NS(N)(=O)=O	10.5711	-6.57	0.386471	-6.5	0.382353	-5.074	0.298	-5.981	0.352	-4.683	0.275
CHEMBL2019053	43	628.6	O=C(NCCCCCCCCCCNc1c2c(nc3cc(Cl)ccc13)CCCC2)c1cc(=O)c2cc(O)c(O)cc2o1	10.0458	-13.7	0.318605	-12.4	0.288372	-8.11	0.193	-11.324	0.27	-8.075	0.192
CHEMBL381499	36	503.09	O=C(CCCCCCNc1c2c(nc3cc(Cl)ccc13)CCCC2)NCCc1c[nH]c2ccccc12	10	-13.83	0.384167	-12.2	0.338889	-10.022	0.278	-9.913	0.275	-8.925	0.248
CHEMBL225021	36	503.09	O=C(CCCc1c[nH]c2ccccc12)NCCCCCNc1c2c(nc3cc(Cl)ccc13)CCCC2	9.88606	-13.51	0.375278	-12.1	0.336111	-6.872	0.191	-8.833	0.245	-7.398	0.206
CHEMBL194823	31	478.13	O=C(CCCCC1CCSS1)NCCCNc1c2c(nc3cc(Cl)ccc13)CCCC2	9.59688	-12.88	0.415484	-10.6	0.341935	-7.748	0.25	-7.221	0.233	-6.09	0.196
CHEMBL555300	48	660.94	CCN(CCCCCCNC1=CC(=O)C(NCCCCCCN(CC)[C@H](C)c2ccccc2OC)=CC1=O)[C@@H](C)c1ccccc1OC	9.4437	-10.98	0.22875	-8.4	0.175	-	-	-9.349	0.195	-5.072	0.106
CHEMBL4165327	30	533.26	COc1cc2c(cc1OC)C(=O)C(Cc1cc[n+](Cc3ccccc3)cc1Br)C2.[Br-]	9.4437	-11.8	0.393333	-10.2	0.34	-8.913	0.307	-9.449	0.314967	-7.767	0.2589
CHEMBL329231	29	389.5	O=C1CCc2cc3c(CCC4CCN(Cc5ccccc5)CC4)noc3cc2N1	9.24003	-12.94	0.446207	-11.6	0.4	-8.386	0.289	-9.58	0.33	-9.338	0.322
CHEMBL32823	37	492.71	c1ccc2c(NCCCCCCCNc3c4c(nc5ccccc35)CCCC4)c3c(nc2c1)CCCC3	9.22915	-15.19	0.410541	-11	0.297297	-7.309	0.198	-9.721	0.263	-0.598	0.016
CHEMBL3356536	32	447.92	O=C1C(NCCNc2c3c(nc4cc(Cl)ccc24)CCCC3)=CC(=O)c2c(O)cccc21	9.14267	-13.09	0.409062	-12.5	0.390625	-8.68	0.271	-9.022	0.282	-11.089	0.347
CHEMBL208599	21	298.82	CCC1=CC2Cc3nc4cc(Cl)ccc4c(N)c3[C@@H](C1)C2	9.12494	-10.11	0.481429	-8.7	0.414286	-6.775	0.323	-8.151	0.388	-10.441	0.497
CHEMBL1651247	30	402.58	c1ccc(CN2CCC(CCc3noc4cc(C5CCCCC5)ccc34)CC2)cc1	9.10002	-13.59	0.453	-12.1	0.403333	-8.641	0.288	-9.256	0.309	-11.297	0.377
CHEMBL603622	15	234.14	CO[P@]1(=O)OC[C@H]2COC(=O)C2=C(C)O1	9.09691	-6.45	0.43	-6.9	0.46	-5.924	0.395	-5.973	0.398	-4.287	0.286
CHEMBL4647106	17	241.24	COc1ccc([C@H](O)[C@H](N)C(=O)O)cc1OC	9	-6.35	0.373529	-7.3	0.429412	-6.706	0.394	-7.067	0.416	-7.666	0.451
CHEMBL4225157	32	426.57	C#CCNc1nc(NCCCCC2CCN(Cc3ccccc3)CC2)c(C#N)cc1C#N	9	-12.19	0.380937	-10.5	0.328125	-6.838	0.214	-9.134	0.285438	-11.454	0.357938
CHEMBL536047	21	321.25	CC1=CC2Cc3nc4cc(Cl)ccc4c(N)c3C(C1)C2.Cl	8.97062	-9.95	0.47381	-9.1	0.433333	-5.971	0.299	-7.485	0.374	-2.732	0.137
CHEMBL3233826	47	672.61	CC1=CC2Cc3nc4cc(Cl)ccc4c(NCCCCCNC(=O)c4cc(O)c5c(c4)C(=O)c4cccc(O)c4C5=O)c3C(C1)C2.Cl	8.97062	-15.79	0.335957	-12.7	0.270213	-8.797	0.191	-10.794	0.235	-14.211	0.309
CHEMBL3642054	45	632.25	CC(=O)NCCc1c[nH]c2ccc(OC(=O)NCCCCCCCCCCNc3c4c(nc5ccc(Cl)cc35)CCCC4)cc12	8.84466	-13.4	0.297778	-10.8	0.24	-2.407	0.053	-6.215	0.138	-13.25	0.294
CHEMBL1085933	43	578.71	CNC(=O)Oc1cccc(CN(C)CCCCCCCOc2ccc3c(c2)O/C(=C\c2ccc4ccccc4c2)C3=O)c1	8.67985	-13.77	0.320233	-10.9	0.253488	-6.457	0.15	-8.185	0.19	-8.741	0.203
CHEMBL4282154	40	577.11	COc1nc(-c2ccnc(NC(=O)C3CC3)c2)sc1C(=O)NCCNc1c2c(nc3cc(Cl)ccc13)CCCC2	8.67778	-13.95	0.34875	-11.1	0.2775	-7.393	0.185	-10.078	0.25195	-10.041	0.251025
CHEMBL143290	21	286.32	CC1=CC2Cc3nc4cc(F)cc(F)c4c(N)c3C(C1)C2	8.65758	-8.12	0.386667	-9.1	0.433333	-	-	-7.432	0.354	-8.377	0.399
CHEMBL3623551	16	234.22	CCC(CC)n1cc(C(=O)C(F)(F)F)cn1	8.64397	-5.67	0.354375	-7.6	0.475	-6.925	0.433	-7.067	0.442	-6.577	0.411
CHEMBL1083488	38	507.73	c1ccc2c(NCCCCCCNc3c4c(nc5ncccc35)CCCCC4)c3c(nc2c1)CCCCC3	8.60206	-16.16	0.425263	-11.9	0.313158	-7.834	0.206	-9.189	0.242	-6.99	0.184
CHEMBL4159705	31	436.92	COc1cc2c(cc1O)C(=O)C(Cc1cc[n+](Cc3cccc(Cl)c3)cc1C(C)=O)C2	8.56864	-11.85	0.382258	-10.9	0.351613	-9.958	0.321	-10.001	0.322613	-11.508	0.371226
CHEMBL94217	36	493.56	CC(=O)Nc1ccc2c(CCC3CCN(Cc4ccccc4)CC3)noc2c1.O=C(O)/C=C/C(=O)O	8.55284	-12.25	0.340278	-10.9	0.302778	-9.273	0.331	-9.339	0.334	-9.844	0.352
CHEMBL95020	28	375.47	O=C1Cc2c(ccc3c(CCC4CCN(Cc5ccccc5)CC4)noc23)N1	8.4437	-12.53	0.4475	-11.9	0.425	-7.723	0.276	-9.294	0.332	-10.261	0.366
CHEMBL4787579	42	594.2	COc1cc2c(cc1O)CCC(C)(CC(=O)NCCCCCCCCNc1c3c(nc4cc(Cl)ccc14)CCCC3)O2	8.43297	-13.28	0.31619	-11.2	0.266667	-	-	-11.375	0.271	-12.206	0.291
CHEMBL131219	35	474.56	CCCN(CCCOc1ccc2c(=O)c3ccccc3oc2c1)Cc1cccc(OC(=O)NC)c1	8.39794	-12.65	0.361429	-11.1	0.317143	-7.124	0.204	-8.189	0.234	-5.759	0.165
CHEMBL195241	43	578.81	Cc1c(N2CCN(C)CC2)nc2ccccc2c1C(=O)NCCCCCCCNc1c2c(nc3ccccc13)CCCC2	8.38722	-15.78	0.366977	-11.2	0.260465	-7.542	0.175	-10.412	0.242	-9.937	0.231
CHEMBL158252	21	286.37	CN1CCC(CCC2C(=O)Nc3ccccc3C2=O)CC1	8.37675	-9.71	0.462381	-9.9	0.471429	-8.135	0.387	-9.223	0.439	-8.932	0.425
CHEMBL1082435	29	389.54	CCn1c(C)nc2cc(C(=O)CCC3CCN(Cc4ccccc4)CC3)ccc21	8.36998	-12.65	0.436207	-10.9	0.375862	-11.11	0.383	-11.34	0.391	-12.676	0.437
CHEMBL4095535	34	526.43	COC(=O)c1c[n+](Cc2ccccc2C)ccc1CC1Cc2cc(OC)c(OC)cc2C1=O.[Br-]	8.23657	-12.54	0.368824	-10.9	0.320588	-	-	-7.966	0.241	-9.289	0.281
CHEMBL1085031	36	501.61	CN(CCOCCNC(=S)NC(=O)c1ccc2c(c1)C(=O)c1ccccc1C2=O)Cc1ccccc1	8.22185	-12.84	0.356667	-10.5	0.291667	-6.255	0.174	-10.732	0.298	-12.507	0.347
CHEMBL4168520	47	684.65	CN(C)C(=O)Oc1cccc2c1cc(C(=O)NCCOCCOCCN1C(=O)c3ccccc3C1=O)c[n+]2C.O=S(=O)([O-])C(F)(F)F	8.22185	-11.86	0.25234	-11	0.234043	-6.058	0.155	-9.355	0.199043	-7.864	0.167319
CHEMBL4286601	39	542.67	COc1nc(-c2ccnc(NC(=O)C3CC3)c2)sc1C(=O)NCCNc1c2c(nc3ccccc13)CCCC2	8.20066	-14.73	0.377692	-11	0.282051	-6.87	0.176	-7.899	0.202538	-10.104	0.259077
CHEMBL4278686	40	556.69	COc1nc(-c2ccnc(NC(=O)C3CC3)c2)sc1C(=O)NCCCNc1c2c(nc3ccccc13)CCCC2	8.19382	-14.74	0.3685	-10.7	0.2675	-8.872	0.222	-10.013	0.250325	-10.381	0.259525
CHEMBL190060	39	522.6	CNC(=O)Oc1cccc(CN(C)CCCOc2ccc3c(c2)O/C(=C\c2cccc4ccccc24)C3=O)c1	8.16368	-13.85	0.355128	-11.4	0.292308	-4.9	0.126	-10.074	0.258	-10.361	0.266
CHEMBL4449083	39	591.03	Cl.Cl.N[C@H](Cc1c[nH]c2ccccc12)C(=O)NCCCCCCNc1c2c(nc3cc(Cl)ccc13)CCCC2	8.16115	-14.21	0.364359	-12	0.307692	-7.904	0.214	-10.826	0.293	-11.222	0.303
CHEMBL433379	25	334.46	Cc1ccc2onc(CCC3CCN(Cc4ccccc4)CC3)c2c1	8.10791	-11.82	0.4728	-10.6	0.424	-8.642	0.346	-9.192	0.368	-9.15	0.366
CHEMBL24686	38	526.58	COc1cc(-c2cc3c(c(=O)o2)C[C@]2(O)[C@@]4(C)C(=O)C=CC(C)(C)[C@]4(O)CC[C@@]2(C)O3)cc(OC)c1OC	8.09691	-10.88	0.286316	-9.1	0.239474	-	-	-	-	-	-
CHEMBL418955	26	350.46	COc1ccc2c(CCC3CCN(Cc4ccccc4)CC3)noc2c1	8.08092	-11.52	0.443077	-10.7	0.411538	-8.859	0.341	-9.583	0.369	-9.988	0.384
CHEMBL153848	17	234.29	COc1cc2c(cc1OC(C)C)CC(C)C2=O	8.04998	-7.52	0.442353	-8.3	0.488235	-6.683	0.393	-6.391	0.376	-6.603	0.388
CHEMBL352215	8	110.13	Cc1ccccc1F	8.02	-4.91	0.61375	-5.9	0.7375	-5.084	0.635	-5.623	0.703	-5.635	0.704
CHEMBL1085939	43	590.67	CNC(=O)Oc1cccc(CN(C)CCCCCCCOc2ccc3c(c2)OC/C(=C/c2cc(O)c(O)c(O)c2)C3=O)c1	8.00833	-12.75	0.296512	-9.9	0.230233	-	-	-10.229	0.238	-11.618	0.27
CHEMBL292314	16	232.71	Nc1c2c(nc3cc(Cl)ccc13)CCCC2	8	-8	0.5	-9	0.5625	-7.463	0.466	-7.856	0.491	-7.311	0.457
CHEMBL502	28	379.5	COc1cc2c(cc1OC)C(=O)C(CC1CCN(Cc3ccccc3)CC1)C2	8	-11.11	0.396786	-	-	-7.392	0.264	-10.388	0.371	-13.074	0.467
CHEMBL4161065	32	494.43	COc1ccc2c(c1)CCC(Cc1cc[n+](Cc3ccccc3C)cc1C(C)=O)C2=O.[Br-]	8	-12.87	0.402187	-11.3	0.353125	-6.811	0.22	-10.374	0.324188	-11.765	0.367656
2nd group: pIC50 = 6…5
CHEMBL4092123	34	525.44	CNC(=O)c1c[n+](Cc2ccccc2C)ccc1CC1Cc2cc(OC)c(OC)cc2C1=O.[Br-]	6	-12.26	0.360588	-11.4	0.335294	-8.353	0.253	-10.705	0.314853	-9.869	0.290265
CHEMBL623	33	470.02	CCc1nn(CCCN2CCN(c3cccc(Cl)c3)CC2)c(=O)n1CCOc1ccccc1	5.98422	-12.6	0.381818	-11.1	0.336364	-10.761	0.326	-10.564	0.320121	-11.052	0.334909
CHEMBL4072258	31	422.57	COc1cc(/C=C/C(=O)Nc2ccccc2)ccc1OCCCCCCN1CCCC1	5.95468	-11.63	0.375161	-9.3	0.3	-6.737	0.217	-10.656	0.343742	-8.79	0.283548
CHEMBL4066309	32	444.96	Oc1cc(O)cc(CCc2ccc(Nc3c4c(nc5cc(Cl)ccc35)CCCC4)cc2)c1	5.88606	-13.22	0.413125	-11.9	0.371875	-9.216	0.288	-6.109	0.190906	-10.536	0.32925
CHEMBL4092562	45	618.73	CCN(CCCCCCNC(=O)COc1ccc(-c2cc(=O)c3c(O)c(OC)c(OC)cc3o2)cc1)Cc1ccccc1OC	5.86328	-11.87	0.263778	-8.7	0.193333	-	-	-8.389	0.186422	-9	0.2
CHEMBL4279488	34	464.69	CC(C)(C)c1cc(C(=O)CNCCC2CCN(Cc3ccccc3)CC2)cc(C(C)(C)C)c1O	5.86012	-13.29	0.390882	-11.3	0.332353	-7.501	0.221	-9.703	0.285382	-9.673	0.2845
CHEMBL3425891	26	463.32	COc1cc(/C=C/c2ccc3ccccc3[n+]2C)cc(OC)c1OC.[I-]	5.79588	-9.35	0.359615	-9	0.346154	-5.026	0.201	-8.27	0.318077	-9.153	0.352038
CHEMBL3425881	25	449.29	COc1cc(/C=C/c2ccc3ccccc3[n+]2C)cc(OC)c1O.[I-]	5.76955	-9.51	0.3804	-9.3	0.372	-8.014	0.334	-8.959	0.35836	-10.127	0.40508
CHEMBL4094981	31	424.59	CCN(CC)CCCCCCOc1ccc(/C=C/C(=O)Nc2ccccc2)cc1OC	5.73755	-10.07	0.324839	-8.6	0.277419	-7.925	0.256	-7.763	0.250419	-13.097	0.422484
CHEMBL3425892	28	488.37	COc1cc(/C=C/c2ccc3ccccc3[n+]2C)ccc1N1CCOCC1.[I-]	5.72125	-9.96	0.355714	-8.8	0.314286	-6.527	0.242	-8.08	0.288571	-8.573	0.306179
CHEMBL4177242	23	351.49	CCN(CC)C(=S)SCCOc1ccc2c(C)cc(=O)oc2c1	5.7122	-9.19	0.399565	-8.4	0.365217	-6.728	0.293	-8.692	0.377913	-8.163	0.354913
CHEMBL4291845	33	452.56	CCN1CCN(C2CCN(C(=O)COc3ccc(-c4ccc([N+](=O)[O-])cc4)cc3)CC2)CC1	5.67778	-11.71	0.354848	-10.5	0.318182	-8.743	0.265	-9.952	0.301576	-9.812	0.297333
CHEMBL4216666	30	424.93	O/N=C/c1nc(CCCCNc2c3c(nc4ccc(Cl)cc24)CCCC3)ccc1O	5.63827	-12.14	0.404667	-11.2	0.373333	-8.111	0.27	-7.536	0.2512	-5.63	0.187667
CHEMBL4095051	35	575.49	CCn1c2ccccc2c2cc(/C=C/c3cc(N4CCOCC4)c4ccccc4[n+]3C)ccc21.[I-]	5.63827	-12.1	0.345714	-10	0.285714	-6.21	0.183	-8.472	0.242057	-11.274	0.322114
CHEMBL4286736	33	450.67	CC(C)(C)c1cc(C(=O)CNCC2CCN(Cc3ccccc3)CC2)cc(C(C)(C)C)c1O	5.61261	-12.8	0.387879	-11.2	0.339394	-9.381	0.284	-9.861	0.298818	-11.311	0.342758
CHEMBL4277644	36	490.73	Cc1ccccc1CN1CCC(CCNC(=O)/C=C/c2cc(C(C)(C)C)c(O)c(C(C)(C)C)c2)CC1	5.60033	-14.64	0.406667	-10.8	0.3	-	-	-9.062	0.251722	-8.757	0.24325
CHEMBL4212151	42	562.67	COc1ccc(Cn2cc(C(=O)NCCNc3c4c(nc5ccc(OC)cc35)CCCC4)c(=O)c3ccccc32)cc1	5.5784	-14.28	0.34	-11.7	0.278571	-9.204	0.219	-8.563	0.203881	-8.896	0.21181
CHEMBL4099340	25	349.47	CCN(CC)CCCCCCOc1ccc(/C=C/C(=O)O)cc1OC	5.57349	-8.68	0.3472	-8.2	0.328	-6.441	0.258	-8.792	0.35168	-7.852	0.31408
CHEMBL4103664	30	393.49	Cc1ccc(C2c3ccc4cccnc4c3Oc3nc4c(c(N)c32)CCCC4)cc1	5.54516	-9.99	0.333	-10.3	0.343333	-	-	-5.778	0.1926	-2.817	0.0939
CHEMBL4102571	37	509.65	CCOC(=O)CC[C@@H](NC(=O)OCc1ccccc1)C(=O)NCCC1CCN(Cc2ccccc2)CC1	5.52288	-11.82	0.319459	-10.1	0.272973	-3.823	0.103	-9.069	0.245108	-9.708	0.262378
CHEMBL4161860	25	380.32	O=C(NCCCCCCNCc1ccccc1)c1cc(Cl)nc(Cl)c1	5.49894	-10.43	0.4172	-9.6	0.384	-7.981	0.319	-8.231	0.32924	-9.646	0.38584
CHEMBL4290236	23	310.35	Cc1coc2c1c(=O)oc(=O)c1c3c(ccc12)C(C)(C)CCC3	5.47991	-9.93	0.431739	-10.4	0.452174	-4.808	0.209	-7.2	0.313043	-7.847	0.341174
CHEMBL4073501	37	496.49	CC1(C)CNC2=C([N+](=O)[O-])C3(C(C#N)=C(N)N2C1)c1ccccc1-c1nc2ccc([N+](=O)[O-])cc2nc13	5.4437	-7.9	0.213514	-8.7	0.235135	-	-	-	-	-	-
CHEMBL4281727	36	555.6	CC(C)(C)c1cc(/C=C/C(=O)NCCC2CCN(Cc3ccc(Br)cc3)CC2)cc(C(C)(C)C)c1O	5.41908	-12.24	0.34	-9.8	0.272222	-8.595	0.239	-8.34	0.231667	-10.097	0.280472
CHEMBL4092602	35	468.43	N#CC1=C(N)N2CCCNC2=C([N+](=O)[O-])C12c1ccccc1-c1nc3ccc([N+](=O)[O-])cc3nc12	5.40894	-7.77	0.222	-8.9	0.254286	-	-	-	-	-	-
CHEMBL4086383	36	599.56	COc1cc(/C=C/c2cc(N3CCN(C)CC3)c3ccccc3[n+]2C)ccc1N1CCN(C)CC1.[I-]	5.37675	-12.27	0.340833	-9	0.25	-5.133	0.147	-8.092	0.224778	-8.378	0.232722
CHEMBL4172587	35	469.55	COc1cc2c(cc1OC)C(=O)/C(=C/C1CCN(Cc3cc(N=[N+]=[N-])c4ccccc4n3)CC1)C2	5.31158	-14.05	0.401429	-11.4	0.325714	-5.348	0.153	-8.473	0.242086	-9.779	0.2794
CHEMBL4287340	28	385.51	CCN1CCN(C2CCN(C(=O)COc3ccc4c(c3)CCC4=O)CC2)CC1	5.3098	-11.64	0.415714	-11	0.392857	-7.486	0.267	-9.624	0.343714	-8.144	0.290857
CHEMBL4062593	27	375.51	CCOC(=O)/C=C/c1ccc(OCCCCCCN2CCCC2)c(OC)c1	5.29671	-9.55	0.353704	-8.6	0.318519	-7.458	0.276	-8.578	0.317704	-4.083	0.151222
CHEMBL4074566	43	563.62	N#CC1=C(N)N(Cc2ccccc2)C(NCc2ccccc2)=C([N+](=O)[O-])C12c1ccccc1-c1nc3ccccc3nc12	5.27572	-11.77	0.273721	-9	0.209302	-	-	-	-	-7.136	0.165953
CHEMBL4091651	34	451.49	Cc1cc2nc3c(nc2cc1C)C1(C(C#N)=C(N)N2CCCNC2=C1[N+](=O)[O-])c1ccccc1-3	5.24413	-8.3	0.244118	-8.9	0.261765	-	-	-	-	-	-
CHEMBL4218997	26	344.46	CN(Cc1ccccc1)Cc1ccc(NC(=O)Cc2ccccc2)cc1	5.23657	-10.65	0.409615	-10.9	0.419231	-9.334	0.359	-9.36	0.36	-7.328	0.281846
CHEMBL3763832	32	559.22	CC1(C)CNC2=C([N+](=O)[O-])C3(C(=O)c4ccc(Br)c5c(Br)ccc3c45)C(C#N)=C(N)N2C1	5.2233	-8.07	0.252188	-7.7	0.240625	-	-	-	-	-	-
CHEMBL4282414	28	375.52	Cn1cc(C(=O)NCCC2CCN(Cc3ccccc3)CC2)c2ccccc21	5.21396	-12.17	0.434643	-11.2	0.4	-8.792	0.314	-9.917	0.354179	-9.604	0.343
CHEMBL4077088	25	338.41	CCNc1nc(NCc2ccc(OC)c(OC)c2)c2ccccc2n1	5.20066	-9.7	0.388	-9	0.36	-7.093	0.284	-7.91	0.3164	-8.814	0.35256
CHEMBL3764065	29	517.14	N#CC1=C(N)N2CCNC2=C([N+](=O)[O-])C12C(=O)c1ccc(Br)c3c(Br)ccc2c13	5.19586	-8.29	0.285862	-7.7	0.265517	-	-	-	-	-3.538	0.122
CHEMBL3819036	26	358.43	O=C(CCCCCCCCc1ccc(O)cc1)c1c(O)cc(O)cc1O	5.19111	-9.84	0.378462	-9.6	0.369231	-8.228	0.316	-9.119	0.350731	-8.422	0.323923
CHEMBL4207876	28	374.48	CCN(Cc1ccccc1)Cc1ccc(NC(=O)Cc2ccc(O)cc2)cc1	5.18709	-11.41	0.4075	-10.1	0.360714	-9.396	0.336	-9.783	0.349393	-12.346	0.440929
CHEMBL3754448	31	434.92	CCN(Cc1cccc2[nH]c3cc(Cl)ccc3c12)C(=O)/C=C/c1ccc(O)c(OC)c1	5.16115	-11.27	0.363548	-10.9	0.351613	-8.488	0.274	-7.93	0.255806	-10.152	0.327484
CHEMBL4102655	27	366.47	CCCNc1nc(NCCc2ccc(OC)c(OC)c2)c2ccccc2n1	5.1549	-9.77	0.361852	-9.3	0.344444	-5.813	0.215	-8.563	0.317148	-8.277	0.306556
CHEMBL4286731	30	407.47	COc1ccc2oc(C(=O)OCC3CCN(Cc4ccccc4)CC3)cc(=O)c2c1	5.12552	-12.66	0.422	-11.6	0.386667	-6.844	0.228	-9.862	0.328733	-9.933	0.3311
CHEMBL4078382	26	352.44	CCNc1nc(NCCc2ccc(OC)c(OC)c2)c2ccccc2n1	5.12494	-10.05	0.386538	-9.3	0.357692	-6.418	0.247	-8.555	0.329038	-8.617	0.331423
CHEMBL3764714	30	401.43	CC1(C)CNC2=C([N+](=O)[O-])C3(C(=O)c4cccc5cccc3c45)C(C#N)=C(N)N2C1	5.11295	-7.58	0.252667	-7.5	0.25	-	-	-	-	-	-
CHEMBL1626455	20	264.33	CNc1nc(NCc2ccccc2)c2ccccc2n1	5.09691	-9.15	0.4575	-8.9	0.445	-6.288	0.314	-8.287	0.41435	-7.18	0.359
CHEMBL4168179	25	354.44	Nc1c2c(nc3c1C(c1ccc4c(c1)OCO4)NC(=S)N3)CCCC2	5.08725	-10.14	0.4056	-9.2	0.368	1.736	0.069	-8.195	0.3278	-8.452	0.33808
CHEMBL4091317	26	352.39	COc1ccc(CNc2nc(NC(C)=O)nc3ccccc23)cc1OC	5.07058	-10.19	0.391923	-9.6	0.369231	-7.021	0.27	-6.858	0.263769	-7.983	0.307038
CHEMBL4283463	33	468.94	CCN(CC)CCOC(=O)/C=C/c1ccc2occ(C(=O)Nc3cccc(Cl)c3)c(=O)c2c1	5.06854	-11.48	0.347879	-10.4	0.315152	-7.726	0.234	-9.111	0.276091	-8.668	0.262667
CHEMBL4278883	33	448.52	CCN(CC)CCOC(=O)/C=C/c1ccc2occ(C(=O)Nc3ccc(C)cc3)c(=O)c2c1	5.04624	-11.37	0.344545	-10.3	0.312121	-8.086	0.245	-9.391	0.284576	-10.74	0.325455
CHEMBL4163016	35	538.4	COc1cc2c(cc1OC)C(=O)C(Cc1cc[n+](Cc3nc4ccccc4o3)cc1C(N)=O)C2.[Br-]	5.03306	-11.69	0.334	-10.7	0.305714	-8.549	0.251	-9.702	0.2772	-10.527	0.300771
CHEMBL4162617	36	576.47	COc1cc2c(cc1OC)C(=O)C(Cc1cc[n+](Cc3ccc(S(N)(=O)=O)cc3)cc1C(N)=O)C2.[Br-]	5	-12.27	0.340833	-10.6	0.294444	-3.641	0.104	-8.883	0.24675	-5.778	0.1605
3rd group: pIC50 ≤ 4
CHEMBL4163781	29	430.38	O=C(NCCCCCCNCc1ccc2ccccc2c1)c1cc(Cl)nc(Cl)c1	4.0013	-12.4	0.427586	-11	0.37931	-8.766	0.302	-9.124	0.314621	-11.503	0.396655
CHEMBL4160394	28	379.37	CO[C@@H]1O[C@](C)(c2nccc3cc4c(cc23)OCO4)c2ccc3c(c21)OCO3	4	-9.79	0.349643	-9.7	0.346429	-6.237	0.223	-7.102	0.253643	-7.448	0.266
CHEMBL4085671	27	368.48	COc1cc(/C=C/C(=O)Nc2ccccc2)ccc1OCCCCN(C)C	3.99783	-10.5	0.388889	-9.3	0.344444	-8.716	0.323	-8.403	0.311222	-15.797	0.585074
CHEMBL4292499	30	411.55	CCN1CCN(CCCNC(=O)COc2ccc(-c3ccc(OC)cc3)cc2)CC1	3.95861	-10.49	0.349667	-9.6	0.32	-7.092	0.236	-7.05	0.235	-7.876	0.262533
CHEMBL4295165	28	381.52	CCN1CCN(CCCNC(=O)COc2ccc(-c3ccccc3)cc2)CC1	3.94692	-10.48	0.374286	-10.4	0.371429	-6.034	0.215	-6.9	0.246429	-8.691	0.310393
CHEMBL4280848	17	281.23	CCCCN(C)Cc1cc(N)ccc1O.Cl.Cl	3.9024	-6.65	0.391176	-7.1	0.417647	-5.725	0.382	-6.49	0.381765	-6.363	0.374294
CHEMBL4285213	18	295.25	CCCN(CCC)Cc1cc(N)ccc1O.Cl.Cl	3.8824	-7.63	0.423889	-7	0.388889	-5.884	0.368	-6.132	0.340667	-5.728	0.318222
CHEMBL4281203	22	417.29	CN1CCN(CCCNC(=O)COc2ccc(I)cc2)CC1	3.86012	-9.34	0.424545	-8.9	0.404545	-6.178	0.281	-6.759	0.307227	-7.027	0.319409
CHEMBL1301463	16	257.79	CN(C)CCN=C(S)Nc1cccc(Cl)c1	3.85387	-7.54	0.47125	-6.9	0.43125	-7.056	0.441	-6.974	0.435875	-6.634	0.414625
CHEMBL4093928	14	230.27	CCO[P@@](=O)(SCC)c1ccccc1	3.82391	-6.58	0.47	-6.5	0.464286	-5.083	0.363	-5.665	0.404643	-5.165	0.368929
CHEMBL4160694	32	577.15	O=C(O)C(F)(F)F.O=C1C2=C(C3=NCCc4c[nH]c1c43)C1(C=CN2)C=C(Br)C(O)C(Br)=C1	3.81816	-9.76	0.305	-10.4	0.325	-2.775	0.111	-6.464	0.202	-6.904	0.21575
CHEMBL553245	32	465.41	O=C([O-])C(F)(F)F.O=C1C2=C3C4=[N+](CCc5c[nH]c1c54)[C@@H]1C(=O)C=C4S[C@@H](C[C@@]43[C@H]1O)N2	3.80134	-9.48	0.29625	-9.9	0.309375	-5.052	0.202	-5.883	0.183844	-8.42	0.263125
CHEMBL4283139	29	397.52	COc1ccc(-c2ccc(OCC(=O)NCCCN3CCN(C)CC3)cc2)cc1	3.72125	-10.58	0.364828	-9.5	0.327586	-5.428	0.187	-7.69	0.265172	-7.603	0.262172
CHEMBL4071394	19	297.86	S=C(NCCN1CCCCC1)Nc1cccc(Cl)c1	3.72125	-8.97	0.472105	-8.2	0.431579	-7.299	0.384	-7.849	0.413105	-7.659	0.403105
CHEMBL4095547	21	329.85	COc1cc(NC(=S)NCCN2CCOCC2)ccc1Cl	3.69897	-8.49	0.404286	-8	0.380952	-7.198	0.343	-6.901	0.328619	-7.464	0.355429
CHEMBL4293179	24	324.42	CCN1CCN(C(=O)COc2ccc(-c3ccccc3)cc2)CC1	3.69897	-9.86	0.410833	-10	0.416667	-8.245	0.344	-10.179	0.424125	-9.331	0.388792
CHEMBL4104534	38	515.65	COc1cc2c(cc1OC)C(c1ccccc1)N(CC1CCN(Cc3ccc(O)c(/C=N/O)c3)CC1)CC2	3.63134	-12.97	0.341316	-10.2	0.268421	-7.267	0.191	-9.748	0.256526	-8.093	0.212974
CHEMBL4294906	17	281.18	Cl.Cl.Nc1ccc(O)c(CN2CCOCC2)c1	3.56767	-7.15	0.420588	-7	0.411765	-6.003	0.4	-6.784	0.399059	-6.091	0.358294
CHEMBL4292574	13	225.12	CNCc1cc(N)ccc1O.Cl.Cl	3.4769	-6.35	0.488462	-6.3	0.484615	-7.432	0.676	-7.886	0.606615	-8.967	0.689769
CHEMBL4061404	32	439.56	COc1cc2c(cc1OC)CN(CC1CCN(Cc3ccc(O)c(/C=N/O)c3)CC1)CC2	3.40528	-13.12	0.41	-11.3	0.353125	-2.018	0.063	-9.426	0.294563	-6.127	0.191469
CHEMBL4089550	33	453.58	COc1cc2c(cc1OC)CN(CC1CCN(Cc3cc(C)cc(/C=N/O)c3O)CC1)CC2	3.37934	-12.41	0.376061	-10.3	0.312121	-	-	-8.84	0.267879	-6.516	0.197455
CHEMBL4288558	17	279.21	Cl.Cl.Nc1ccc(O)c(CN2CCCCC2)c1	3.34104	-7.3	0.429412	-8	0.470588	-6.652	0.443	-6.847	0.402765	-4.628	0.272235
CHEMBL4286677	16	262.14	Cl.Cl.Nc1ccc(O)c(Cn2ccnc2)c1	3.3165	-6.39	0.399375	-6.6	0.4125	-6.702	0.479	-7.486	0.467875	-6.401	0.400062
CHEMBL4094380	39	529.68	COc1cc2c(cc1OC)C(c1ccccc1)N(CC1CCN(Cc3cc(C)cc(/C=N/O)c3O)CC1)CC2	3.28009	-15.59	0.399744	-11.1	0.284615	-8.146	0.209	-8.045	0.206282	-7.266	0.186308
CHEMBL4064304	40	545.68	COc1cc(/C=N/O)c(O)c(CN2CCC(CN3CCc4cc(OC)c(OC)cc4C3c3ccccc3)CC2)c1	3.26488	-13.19	0.32975	-10.1	0.2525	-7.288	0.182	-8.424	0.2106	-8.512	0.2128
CHEMBL4088294	25	342.4	COc1cc2c(cc1OC)CN(Cc1ccc(O)c(/C=N/O)c1)CC2	3.25236	-9.76	0.3904	-9.5	0.38	-7.588	0.304	-9.185	0.3674	-6.295	0.2518
CHEMBL77510	9	122.13	O/N=C/c1ccccn1	3.25181	-6.02	0.668889	-6.2	0.688889	-4.082	0.454	-5.222	0.580222	-5.064	0.562667
CHEMBL4077866	33	518.45	COc1cc2c(cc1OC)CN(CC1CCN(Cc3cc(Br)cc(/C=N/O)c3O)CC1)CC2	3.24565	-12.77	0.38697	-10.1	0.306061	-5.03	0.152	-8.728	0.264485	-9.066	0.274727
CHEMBL4100639	31	418.49	COc1cc2c(cc1OC)C(c1ccccc1)N(Cc1ccc(O)c(/C=N/O)c1)CC2	3.2037	-12.05	0.38871	-10.1	0.325806	-9.584	0.309	-10.423	0.336226	-7.599	0.245129
CHEMBL4102122	33	474	COc1cc2c(cc1OC)CN(CC1CCN(Cc3cc(Cl)cc(/C=N/O)c3O)CC1)CC2	3.19607	-13.41	0.406364	-10.4	0.315152	-7.844	0.238	-9.358	0.283576	-10.965	0.332273
CHEMBL451635	21	288.31	O/N=C/c1cc[n+](COC[n+]2ccc(/C=N/O)cc2)cc1	3.19382	-9.29	0.442381	-8.5	0.404762	-5.189	0.247	-6.482	0.308667	-7.463	0.355381
CHEMBL4064154	33	457.55	COc1cc2c(cc1OC)CN(CC1CCN(Cc3cc(F)cc(/C=N/O)c3O)CC1)CC2	3.18171	-13.03	0.394848	-10.6	0.321212	-7.891	0.239	-9.384	0.284364	-8.465	0.256515
CHEMBL385181	21	288.31	NC(=O)c1cc[n+](COC[n+]2ccccc2/C=N/O)cc1	3.17535	-9.05	0.430952	-8.8	0.419048	-8.507	0.405	-8.778	0.418	-7.82	0.372381
CHEMBL4063109	39	533.64	COc1cc2c(cc1OC)C(c1ccccc1)N(CC1CCN(Cc3cc(F)cc(/C=N/O)c3O)CC1)CC2	3.16463	-14.04	0.36	-10.5	0.269231	-6.209	0.159	-9.01	0.231026	-4.23	0.108462
CHEMBL4062826	26	360.39	COc1cc2c(cc1OC)CN(Cc1cc(F)cc(/C=N/O)c1O)CC2	3.15958	-9.86	0.379231	-9.3	0.357692	-7.808	0.3	-8.652	0.332769	-9.363	0.360115
CHEMBL4097266	12	210.28	CSP(C)(=O)OC(C)C(C)(C)C	3.14267	-5.83	0.485833	-5.7	0.475	-4.37	0.364	-4.616	0.384667	-4.684	0.390333
CHEMBL4086639	38	515.65	COc1cc2c(cc1OC)C(c1ccccc1)N(CC1CCN(Cc3cccc(/C=N/O)c3O)CC1)CC2	3.13053	-13.95	0.367105	-10.1	0.265789	-7.315	0.192	-9.804	0.258	-8.1	0.213158
CHEMBL4076907	32	436.48	COc1cc2c(cc1OC)C(c1ccccc1)N(Cc1cc(F)cc(/C=N/O)c1O)CC2	3.12223	-11.47	0.358438	-8.3	0.259375	-7.646	0.239	-7.583	0.236969	-6.684	0.208875
CHEMBL4062487	32	439.56	COc1cc2c(cc1OC)CN(CC1CCN(Cc3cccc(/C=N/O)c3O)CC1)CC2	3.09561	-11.92	0.3725	-9.9	0.309375	-7.412	0.232	-9.925	0.310156	-7.002	0.218812
CHEMBL4283986	18	295.25	CCCCCN(C)Cc1cc(N)ccc1O.Cl.Cl	3.09415	-7.09	0.393889	-7.3	0.405556	-5.112	0.319	-5.946	0.330333	-5.659	0.314389
CHEMBL4060058	26	356.42	COc1cc2c(cc1OC)CN(Cc1cc(C)cc(/C=N/O)c1O)CC2	2.97551	-10.36	0.398462	-9.5	0.365385	-6.183	0.238	-8.068	0.310308	-9.487	0.364885
CHEMBL4065242	32	432.52	COc1cc2c(cc1OC)C(c1ccccc1)N(Cc1cc(C)cc(/C=N/O)c1O)CC2	2.94923	-12.23	0.382188	-7.8	0.24375	-9.95	0.311	-8.702	0.271937	-8.776	0.27425
CHEMBL4288742	16	267.2	CCCN(C)Cc1cc(N)ccc1O.Cl.Cl	2.93892	-6.79	0.424375	-7	0.4375	-5.247	0.375	-6.25	0.390625	-4.67	0.291875
CHEMBL4092905	32	452.94	COc1cc2c(cc1OC)C(c1ccccc1)N(Cc1cc(Cl)cc(/C=N/O)c1O)CC2	2.91829	-11.81	0.369063	-8	0.25	-5.659	0.177	-8.423	0.263219	-6.081	0.190031
CHEMBL4068713	25	342.4	COc1cc2c(cc1OC)CN(Cc1cccc(/C=N/O)c1O)CC2	2.89791	-10.06	0.4024	-9.1	0.364	-7.693	0.308	-8.263	0.33052	-9.603	0.38412
CHEMBL4100057	27	372.42	COc1cc(/C=N/O)c(O)c(CN2CCc3cc(OC)c(OC)cc3C2)c1	2.85949	-10.09	0.373704	-9.2	0.340741	-7.77	0.288	-7.809	0.289222	-10.42	0.385926
CHEMBL4276921	14	239.15	CN(C)Cc1cc(N)ccc1O.Cl.Cl	2.81347	-5.81	0.415	-6.3	0.45	-6.541	0.545	-6.512	0.465143	-5.629	0.402071
CHEMBL4080917	26	376.84	COc1cc2c(cc1OC)CN(Cc1cc(Cl)cc(/C=N/O)c1O)CC2	2.80493	-11.08	0.426154	-9.3	0.357692	-7.6	0.292	-8.101	0.311577	-8.403	0.323192
CHEMBL3597003	38	502.66	CCOC(=O)C1=C(Nc2ccccc2)C[C@@H](c2ccc(C)cc2)N(c2ccccc2)[C@@H]1c1ccc(C)cc1	2.25337	-10.03	0.263947	-9.5	0.25	-	-	-	-	-6.06	0.159
CHEMBL51628	12	162.14	O=c1ccc2ccc(O)cc2o1	1.5376	-6.08	0.506667	-7.8	0.65	-6.647	0.554	-7.355	0.613	-7.433	0.619

## Sheet: Table S2
Table S2. Calculated binding energies (DG, kcal/mol), ligand efficiency (LE) of small-molecule ligands to the active centre of BACE1 (PDB ID: 6EQM)
					AutoDock 4.2		Vina 1.1.2		Glide HTVS		GLIDE SP		GLIDE XP
ChEMBL ID	Heavy atoms	MW	Smiles	pIC50, [M]	DG, kcal/mol	LE	DG, kcal/mol	LE	DG, kcal/mol	LE	DG, kcal/mol	LE	DG, kcal/mol	LE
1st group: pIC50 ≥ 8
CHEMBL3969403	30	429.48	CC1(C)C(N)=N[C@](C)(c2cc(NC(=O)c3ccc(C#N)cn3)ccc2F)CS1(=O)=O	12.699	-7.37	0.245667	-10	0.333333	-4.409	0.147	-7.92	0.264	-6.493	0.216
CHEMBL3922902	28	419.53	COc1ccc(C(=O)Nc2csc([C@]34CO[C@@H](C)C[C@H]3CSC(N)=N4)n2)nc1	10.8539	-6.41	0.228929	-8.2	0.292857	-1.619	0.058	-4.526	0.162	-4.26	0.152
CHEMBL4217023	28	418.54	COc1ccc(C(=O)Nc2csc([C@]34CO[C@@H](C)C[C@H]3CSC(N)=N4)n2)cc1	10.4685	-6.53	0.233214	-9.3	0.332143	-3.101	0.111	-4.295	0.153	-2.925	0.104
CHEMBL4203860	28	418.54	COc1cccc(NC(=O)c2cnc([C@]34CO[C@@H](C)C[C@H]3CSC(N)=N4)s2)c1	9.95861	-7.34	0.262143	-8.4	0.3	-2.715	0.097	-3.994	0.143	-2.95	0.105
CHEMBL4453037	31	431.37	C[C@]1(c2cc(NC(=O)c3ccc(C#N)cn3)ccc2F)N=C(N)O[C@H]2[C@@H]1OCC2(F)F	9.40782	-7.2	0.232258	-10.2	0.329032	-3.312	0.107	-7.218	0.233	-6.135	0.198
CHEMBL3394041	32	430.44	NC1=N[C@@]2(CO1)c1cc(-c3cccnc3F)ccc1Oc1cnc(C3=CCCOC3)cc12	9.30103	-7.13	0.222812	-11.2	0.35	-6.064	0.19	-6.518	0.204	-5.581	0.174
CHEMBL4226077	29	403.36	C[C@]1(c2cc(NC(=O)c3ccc(C#N)cn3)ccc2F)N=C(N)O[C@H](CF)[C@@H]1F	9.23657	-6.52	0.224828	-9.8	0.337931	-4.223	0.146	-7.561	0.261	-6.507	0.224
CHEMBL4217620	31	412.54	CC#Cc1cncc(-c2ccc3c(c2)[C@@]2(N=C(C)C(N)=N2)[C@]2(CC[C@@H](OC)CC2)C3)c1	9.22185	-6.71	0.216452	-10.4	0.335484	-2.51	0.081	-4.351	0.14	-4.035	0.13
CHEMBL4215837	28	428.49	C[C@H]1C[C@H]2CSC(N)=N[C@@]2(c2nc(NC(=O)c3ccn(C(F)F)n3)cs2)CO1	9.19382	-6.15	0.219643	-9.3	0.332143	-4.81	0.172	-5.899	0.211	-4.917	0.176
CHEMBL3394223	33	450.45	NC1=N[C@@]2(CO1)c1cc(-c3cccnc3F)ccc1Oc1c2cc(C2CCOCC2)nc1F	9.1549	-6.99	0.211818	-10.8	0.327273	-5.444	0.165	-6.32	0.192	-6.694	0.203
CHEMBL3695728	34	456.48	CN1C(=O)[C@]2(N=C1N)c1cc(C3=CCOCC3)ccc1Oc1ccc(-c3cccnc3F)cc12	9.04576	-8.18	0.240588	-11.5	0.338235	-3.848	0.113	-4.276	0.126	-3.476	0.102
CHEMBL3680856	27	382.32	C[C@]1(c2cc(NC(=O)c3ncc(F)cc3F)ccc2F)N=C(N)OC[C@@H]1F	9	-5.88	0.217778	-9.8	0.362963	-4.634	0.172	-6.724	0.249	-6.679	0.247
CHEMBL4086961	31	424.44	CC#CCOc1cnc(C(=O)Nc2ccc(F)c([C@]3(C)CC(=O)N(C)C(N)=N3)c2)cn1	8.97881	-6.52	0.210323	-9.3	0.3	-3.514	0.113	-4.383	0.141	-5.889	0.19
CHEMBL3933430	33	439.52	[C-]#[N+]c1cc(C#N)cc(-c2ccc3c(c2)C2(N=C(N)N(C)C2=O)C2(CCC(OC)CC2)C3)c1	8.95861	-7.24	0.219394	-10.8	0.327273	-3.741	0.113	-5.382	0.163	-4.235	0.128
CHEMBL3948443	38	517.52	COc1ccc(C(=O)Nc2ccc3c(c2)[C@@]2(CCOC(N)=N2)c2cc(C4=CCOCC4)nc(F)c2O3)nc1	8.82391	-7.49	0.197105	-10.6	0.278947	-3.678	0.097	-4.385	0.115	-3.658	0.096
CHEMBL4227313	29	409.37	COc1cnc(C(=O)Nc2ccc(F)c([C@@]3(C)N=C(N)O[C@H](CF)[C@@H]3F)c2)cn1	8.79588	-5.73	0.197586	-9.8	0.337931	-6.722	0.232	-6.418	0.221	-5.444	0.188
CHEMBL3680891	29	433.79	C[C@]1(F)COC(N)=N[C@]1(C)c1cc(NC(=O)c2nn(C(F)F)cc2Cl)ccc1F	8.69897	-6.03	0.207931	-9.5	0.327586	-7.79	0.269	-8.339	0.288	-6.869	0.237
CHEMBL3907727	32	428.54	COc1cc(C#N)cc(-c2ccc3c(c2)C2(N=C(C)C(N)=N2)[C@]2(CC[C@H](OC)CC2)C3)c1	8.65758	-7.43	0.232187	-11.1	0.346875	-3.722	0.116	-4.014	0.125	-3.181	0.099
CHEMBL3639946	37	502.46	CN1C(=O)CC2(N=C1N)c1cc(-c3cccnc3F)ccc1Oc1c2cc(-c2ccnc(F)c2)nc1F	8.61979	-8.88	0.24	-11.4	0.308108	-4.474	0.121	-4.697	0.127	-4.26	0.115
CHEMBL4084381	31	417.51	COc1cc(C#N)cc(-c2ccc3c(c2)[C@@]2(COC(N)=N2)[C@]2(CC[C@H](OC)CC2)C3)c1	8.56864	-7.17	0.23129	-10.8	0.348387	-3.479	0.112	-4.701	0.152	-3.304	0.107
CHEMBL3924839	30	400.48	Cc1onc2c1CC1(CC2)Cc2ccc(C#CC3CC3)cc2C12N=C(N)N(C)C2=O	8.55284	-6.7	0.223333	-11.6	0.386667	-4.437	0.148	-5.498	0.183	-5.443	0.181
CHEMBL4100832	31	419.52	[2H]C1([2H])OC(N)=N[C@]12c1cc(-c3cc(C#N)cc(OC)c3)ccc1C[C@]21CC[C@@H](OC)CC1	8.5376	-6.96	0.224516	-10.9	0.351613	-3.838	0.124	-4.701	0.152	-3.063	0.099
CHEMBL2048050	37	546.63	C[C@@H](Oc1cc(C[C@@H]2CS(=O)(=O)C[C@H](NCc3cccc(C(C)(C)C)c3)[C@H]2O)cc(F)c1N)C(F)(F)F	8.52288	-6	0.162162	-9.5	0.256757	-4.445	0.12	-6.505	0.176	-7.433	0.201
CHEMBL4107165	33	440.52	CN1C(=O)[C@]2(N=C1N)c1cc(-c3cccnc3F)ccc1CC21CCc2ccccc2CC1	8.46852	-7.54	0.228485	-11.9	0.360606	-	-	-4.723	0.143	-3.126	0.095
CHEMBL4072118	30	421.93	CO[C@H]1CC[C@]2(CC1)Cc1ccc(-c3cc(Cl)cc(C#N)c3)cc1[C@@]21COC(N)=N1	8.46852	-7.68	0.256	-11.1	0.37	-3.612	0.12	-4.093	0.136	-3.466	0.116
CHEMBL3937398	27	367.49	CO[C@H]1CC[C@]2(CC1)Cc1ccc(OCC3CC3)cc1[C@@]21N=C(C)C(N)=N1	8.4318	-6.72	0.248889	-9.5	0.351852	-3.178	0.118	-4.661	0.173	-3.216	0.119
CHEMBL3967984	27	423.95	C[C@H]1C[C@H]2CSC(N)=N[C@@]2(c2nc(NC(=O)c3ccc(Cl)cn3)cs2)CO1	8.42022	-6.28	0.232593	-8.2	0.303704	-1.555	0.058	-4.121	0.153	-3.313	0.123
CHEMBL4211913	28	414.52	C[C@H]1C[C@H]2CSC(N)=N[C@@]2(c2nc(NC(=O)c3ccc(C#N)cn3)cs2)CO1	8.40894	-6.78	0.242143	-8.5	0.303571	-3.771	0.135	-4.664	0.167	-4.165	0.149
CHEMBL3260841	31	414.51	COC1CCC2(CC1)Cc1ccc(-c3cccc(C#N)c3)cc1C21N=C(N)N(C)C1=O	8.39794	-7.39	0.238387	-10.9	0.351613	-3.723	0.12	-5.573	0.18	-5.277	0.17
CHEMBL3652432	27	365.48	COC1CCC2(CC1)Cc1ccc(C#CC3CC3)cc1C21N=C(N)N(C)O1	8.34679	-6.41	0.237407	-10.5	0.388889	-5.179	0.192	-	-	-3.482	0.129
CHEMBL3917530	30	457.5	C[C@H]1C[C@H]2CSC(N)=N[C@@]2(c2nc(NC(=O)c3ccc(C(F)(F)F)cn3)cs2)CO1	8.31876	-6.36	0.212	-9.6	0.32	-2.985	0.1	-6.156	0.205	-3.281	0.109
CHEMBL4162197	29	409.37	COc1cnc(C(=O)Nc2ccc(F)c([C@@]3(C)N=C(N)CO[C@H]3C(F)F)c2)cn1	8.3098	-5.04	0.173793	-9.4	0.324138	-6.026	0.208	-7.096	0.245	-6.193	0.214
CHEMBL373533	41	677.57	CCCN(CCC)C(=O)c1cc(C)cc(C(=O)N[C@@H](Cc2cc(F)cc(F)c2)[C@H](O)CNCc2cccc(I)c2)c1	8.30103	-5.86	0.142927	-9.7	0.236585	-5.435	0.133	-8.649	0.211	-7.724	0.188
CHEMBL3657419	32	426.56	CCc1cc(C#N)cc(-c2ccc3c(c2)C2(N=C(C)C(N)=N2)[C@]2(CC[C@H](OC)CC2)C3)c1	8.27572	-8.17	0.255312	-11.1	0.346875	-4.135	0.129	-4.927	0.154	-4.665	0.146
CHEMBL3923132	31	416.5	CO[C@H]1CC[C@]2(CC1)Cc1ccc(-c3cc(F)cc(C#N)c3)cc1C21N=C(C)C(N)=N1	8.24413	-7.29	0.235161	-11.7	0.377419	-3.497	0.113	-4.743	0.153	-3.578	0.115
CHEMBL4093123	28	379.5	[2H]C1([2H])OC(N)=N[C@]12c1cc(-c3cncc(C)c3)ccc1C[C@]21CC[C@@H](OC)CC1	8.22915	-6.78	0.242143	-10.5	0.375	-3.531	0.126	-4.348	0.155	-3.893	0.139
CHEMBL2408751	37	516.67	CCC[C@@]1(C)C[C@H](NC[C@@H](O)[C@H](Cc2cc(F)cc(F)c2)NC(C)=O)c2cc(CC(C)(C)C)ccc2O1	8.22185	-5.91	0.15973	-9.1	0.245946	-3.506	0.095	-5.395	0.146	-4.367	0.118
CHEMBL3672916	28	425.87	CN1C(=N)N[C@](C)(c2cc(NC(=O)c3ccc(Cl)cn3)ccc2F)CS1(=O)=O	8.19382	-6.21	0.221786	-9.9	0.353571	-6.349	0.227	-6.93	0.248	-6.463	0.231
CHEMBL4212335	28	398.32	C[C@@]1(c2cc(NC(=O)c3coc(C(F)F)n3)ccc2F)C=C(CF)OC(N)=N1	8.18709	-5.21	0.186071	-9.8	0.35	-4.671	0.167	-7.104	0.254	-6.26	0.224
CHEMBL3672687	22	362.27	CC1=NC2(N=C1N)c1cc(Br)ccc1C[C@]21CC[C@@H](O)CC1	8.17393	-6.72	0.305455	-9.5	0.431818	-3.697	0.168	-5.381	0.245	-3.859	0.175
CHEMBL3670375	34	513.8	C[C@@]1(c2nc(NC(=O)c3ncc(C(F)(F)F)cc3Cl)ccc2F)CO[C@@](C)(C(F)(F)F)C(N)=N1	8.1549	-6.09	0.179118	-10.5	0.308824	-6.805	0.2	-7.855	0.231	-7.089	0.208
CHEMBL3634342	27	371.35	C[C@]1(c2cc(NC(=O)c3ccc(C#N)cn3)ccc2F)N=C(N)CO[C@@H]1F	8.14267	-6.85	0.253704	-9.6	0.355556	-4.83	0.179	-7.727	0.286	-6.418	0.238
CHEMBL4205656	26	351.34	C[C@@]1(c2cc(NC(=O)c3ccc(C#N)cn3)ccc2F)C=COC(N)=N1	8.10237	-6.87	0.264231	-9.9	0.380769	-6.709	0.258	-7.87	0.303	-4.923	0.189
CHEMBL3653509	27	394.81	Cc1cc(Cl)cnc1C(=O)Nc1ccc(F)c([C@]2(CF)COCC(N)=N2)c1	8.09691	-6.19	0.229259	-8.9	0.32963	-6.154	0.228	-10.158	0.376	-11.606	0.43
CHEMBL2177904	29	381.41	NC1=N[C@](c2ccncc2)(c2cccc(-c3cncnc3)c2)c2cccc(F)c21	8.08355	-6.93	0.238966	-11.1	0.382759	-4.916	0.17	-5.269	0.182	-5.843	0.201
CHEMBL3937992	38	517.47	NC1=NC2(CCO1)c1cc(NC(=O)c3ccc(F)cn3)ccc1Oc1c(F)cc(-c3ccnc(F)c3)cc12	8.05552	-7.66	0.201579	-11.7	0.307895	-3.775	0.099	-4.335	0.114	-2.651	0.07
CHEMBL3967706	31	422.53	CO[C@@H]1[C@@H](C)C[C@]2(Cc3ccc(C#N)cc3[C@]23N=C(N)N(C[C@@H]2CCO2)C3=O)C[C@H]1C	8.04576	-7.09	0.22871	-9.1	0.293548	-3.667	0.118	-4.718	0.152	-5.487	0.177
CHEMBL1271244	31	426.4	CN1C(=O)[C@@](c2ccc(OC(F)F)cc2)(c2cccc(-c3cccnc3F)c2)N=C1N	8	-7	0.225806	-11.5	0.370968	-4.593	0.148	-5.943	0.192	-5.38	0.174
CHEMBL191129	47	683.96	CCCCNC(=O)[C@@H](NC(=O)[C@@H]1CC(=O)C[C@H]1[C@H](O)[C@H](CC(C)C)NC(=O)[C@H](CCSC)NC(=O)[C@H](CC(C)C)NC(C)=O)C(C)C	8	-3.44	0.0731915	-7.9	0.168085	-4.2	0.089	-8.393	0.179	-7.515	0.16
CHEMBL436104	48	698.97	CCCCNC(=O)[C@@H](NC(=O)[C@H]1[C@H]([C@H](O)[C@H](CC(C)C)NC(=O)[C@H](CCSC)NC(=O)[C@H](CC(C)C)NC(C)=O)CC(=O)N1C)C(C)C	8	-3.29	0.0685417	-7.5	0.15625	-2.24	0.047	-7.386	0.154	-7.128	0.148
2nd group: pIC50 = 6…5
CHEMBL2403761	25	357.8	CN1C(=O)C(C)(c2cccc(NC(=O)c3ccc(Cl)cn3)c2)N=C1N	5.9914	-6.34	0.2536	-9.1	0.364	-4.393	0.176	-7.218	0.289	-6.098	0.244
CHEMBL2380814	30	442.97	Cn1cc(-c2cscc2CC(NC2=NC(C)(C)Cc3cc(Cl)ccc32)C(=O)O)cn1	5.96257	-6.65	0.221667	-9.5	0.316667	-3.965	0.132	-4.134	0.138	-3.102	0.103
CHEMBL3357660	26	355.37	NC1=N[C@@]2(CO1)c1cc(-c3cccnc3F)ccc1O[C@@H]1CCCO[C@H]12	5.95861	-6.22	0.239231	-10.8	0.415385	-4.653	0.179	-4.435	0.171	-3.58	0.138
CHEMBL3653413	28	461.21	NC1=NC(c2cc(NC(=O)c3ccc(Br)cn3)c(F)cc2F)(C(F)F)COC1	5.95117	-5.96	0.212857	-9.1	0.325	-4.3	0.154	-7.68	0.274	-6.571	0.235
CHEMBL2347205	27	371.35	C[C@]1(c2cc(NC(=O)c3ccc(C#N)cn3)ccc2F)N=C(N)OC[C@H]1F	5.93181	-6.64	0.245926	-10	0.37037	-6.576	0.244	-7.614	0.282	-6.757	0.25
CHEMBL3234039	53	756.77	CC1=CC2Cc3nc4cc(Cl)ccc4c(NCCCCCCCCCCCNC(=O)c4cc(O)c5c(c4)C(=O)c4cccc(O)c4C5=O)c3C(C1)C2.Cl	5.92082	-6.34	0.119623	-10	0.188679	-	-	-5.51	0.106	-7.75	0.149
CHEMBL2347864	34	517.43	N=c1oc2ccccc2cc1C(=O)Nc1cc(Br)ccc1N1CCN(Cc2ccccc2)CC1	5.91507	-7.26	0.213529	-10.7	0.314706	-6.007	0.177	-6.705	0.197	-4.213	0.124
CHEMBL4086633	23	353.36	C[C@@]1(c2cc(CNCC(F)(F)F)c(F)cc2F)CCSC(N)=N1	5.88273	-4.5	0.195652	-8.7	0.378261	-4.405	0.192	-6.547	0.285	-5.33	0.232
CHEMBL454662	25	336.39	COc1ccc(/C=C/C(=O)/C=C(O)/C=C/c2ccc(OC)cc2)cc1	5.78252	-8.47	0.3388	-9.2	0.368	-3.867	0.155	-3.338	0.134	-4.036	0.161
CHEMBL4293890	35	478.73	CN(C)Cc1ccc(-c2ccc(NCCCN3CCCCC3)c(OCCN3CCCCC3)c2)cc1	5.76955	-4.51	0.128857	-8.9	0.254286	-	-	-5.563	0.159	-6.039	0.173
CHEMBL4290806	36	492.75	CN(C)Cc1ccccc1-c1ccc(NCCCCN2CCCCC2)c(OCCN2CCCCC2)c1	5.76955	-4.72	0.131111	-8.6	0.238889	-2.546	0.071	-5.239	0.146	-8.087	0.225
CHEMBL3236215	36	519.48	O=C(NCc1cccc(F)c1)c1c[nH]c2ccc(S(=O)(=O)Nc3ccc(C(F)(F)F)cc3)cc2c1=O	5.73283	-7.67	0.213056	-11.2	0.311111	-3.402	0.094	-6.087	0.169	-4.163	0.116
CHEMBL3236225	29	447.33	Cc1ccccc1-c1ccc2[nH]cc(C(=O)NCc3cccc(Br)c3)c(=O)c2c1	5.72354	-7.84	0.270345	-10.9	0.375862	-3.77	0.13	-2.906	0.1	-4.247	0.146
CHEMBL4204215	17	268.41	C[C@H]1C[C@H]2CSC(N)=N[C@@]2(c2cccs2)CO1	5.7167	-6.05	0.355882	-7.1	0.417647	-4.335	0.255	-4.834	0.284	-3.561	0.209
CHEMBL4061602	24	367.39	C[C@@H](NCc1cc([C@]2(C)CCSC(N)=N2)c(F)cc1F)C(F)(F)F	5.70553	-4.54	0.189167	-9.3	0.3875	-4.913	0.205	-6.371	0.265	-5.404	0.225
CHEMBL4280586	35	478.73	CN(C)Cc1ccccc1-c1ccc(NCCN2CCCCC2)c(OCCCN2CCCCC2)c1	5.69897	-5.33	0.152286	-8.8	0.251429	-4.856	0.139	-5.833	0.167	-6.389	0.183
CHEMBL4102593	23	337.44	C[C@@]1(c2cc(CNC34CC(C3)C4)c(F)cc2F)CCSC(N)=N1	5.67778	-5.78	0.251304	-9	0.391304	-	-	-	-	-	-
CHEMBL4167503	42	626.47	N=c1oc2ccccc2cc1C(=O)Nc1cc(Br)ccc1NCc1cn(CCCN2C(=O)c3ccccc3C2=O)nn1	5.65758	-7.09	0.16881	-10.2	0.242857	-6.581	0.157	-7.733	0.184	-3.82	0.091
CHEMBL3597554	54	725.92	CN(Cc1ccccc1)Cc1ccc(/C=C2\Cc3ccc(OCCCCCN4CCN(C(c5ccc(F)cc5)c5ccc(F)cc5)CC4)cc3C2=O)cc1	5.6038	-4.57	0.0846296	-10.1	0.187037	-	-	-5.231	0.0968704	-3.064	0.0567407
CHEMBL3746131	34	489.57	CCCS(=O)(=O)N1C[C@H](Nc2nc3cc(F)ccc3[nH]2)[C@@H](OC(=O)c2ccc(N(C)C)cc2)C1	5.50169	-5.29	0.155588	-9.4	0.276471	-3.687	0.108	-6.537	0.192	-4.515	0.133
CHEMBL3597552	46	623.84	CN(Cc1ccccc1)Cc1ccc(/C=C2\Cc3ccc(OCCCCCN4CCN(OC(=O)C(C)(C)C)CC4)cc3C2=O)cc1	5.49349	-5.93	0.128913	-9.5	0.206522	-	-	-4.751	0.103283	-3.965	0.086
CHEMBL4278741	38	518.79	c1ccc(-c2ccc(NCCCN3CCCCC3)c(OCCN3CCCCC3)c2)c(CN2CCCCC2)c1	5.38722	-5.87	0.154474	-8.7	0.228947	-3.065	0.081	-5.498	0.145	-5.507	0.145
CHEMBL4127672	33	458.5	COc1cccc(-c2nc(SC(C(N)=O)c3nc(-c4ccccc4)c[nH]3)[nH]c(=O)c2C#N)c1	5.37675	-6.32	0.191515	-10.4	0.315152	-4.015	0.122	-5.657	0.171	-4.142	0.126
CHEMBL3287409	25	342.3	COc1cc2oc3c(c(=O)c2c(O)c1C)-c1ccc(O)cc1OC3O	5.37263	-5.76	0.2304	-9.8	0.392	-3.956	0.158	-4.271	0.171	-4.983	0.199
CHEMBL2443380	41	582.67	CC1=C(C(=O)Nc2nc3ccccc3s2)C(c2ccccc2[N+](=O)[O-])C(C(=O)Nc2nc3ccccc3s2)=C(C)N1	5.36957	-8.67	0.211463	-9.5	0.231707	-4.237	0.103	-3.085	0.075	-2.505	0.061
CHEMBL4127062	34	472.53	CCOc1cccc(-c2nc(SC(C(N)=O)c3nc(-c4ccccc4)c[nH]3)[nH]c(=O)c2C#N)c1	5.33724	-6.3	0.185294	-9.7	0.285294	-4.479	0.132	-6.257	0.184	-4.576	0.135
CHEMBL4288556	27	382.78	NC1=N[C@@]2(CO1)c1cc(-c3cncc(F)c3)ccc1Oc1cnc(Cl)cc12	5.3279	-6.68	0.247407	-10.9	0.403704	-4.337	0.161	-6.126	0.227	-4.682	0.173
CHEMBL50	22	302.24	O=c1c(O)c(-c2ccc(O)c(O)c2)oc2cc(O)cc(O)c12	5.26761	-5.38	0.244545	-8.9	0.404545	-5.011	0.228	-4.742	0.216	-6.698	0.304
CHEMBL4174503	21	280.33	Oc1ccc(/C=N/CCn2ccc3ccccc32)c(O)c1	5.24413	-5.47	0.260476	-9.2	0.438095	-4.767	0.227	-5.332	0.254	-4.388	0.209
CHEMBL4216181	30	416.51	C=C1C[C@H]2[C@]3(C)CCC(=O)C(C)(C)[C@@H]3C(=O)[C@@H](O)[C@]2(C)[C@H]2C(=O)O[C@@H](C)C(=O)[C@]12C	5.23284	-6.95	0.231667	-11.5	0.383333	-3.581	0.119	-4.034	0.134	-3.631	0.121
CHEMBL3765319	37	488.58	O=C(/C=C/c1ccc(OCc2ccccc2)cc1)CC(=O)/C=C/c1ccc(OCc2ccccc2)cc1	5.21896	-7.37	0.199189	-9.7	0.262162	-3.636	0.098	-3.859	0.104	-4.735	0.128
CHEMBL4069747	34	488.07	CCCN(CCC)C(=O)c1cccc(C(=O)N[C@@H](Cc2ccccc2)[C@H](O)CNC2CC2)c1.Cl	5.20066	-4.55	0.133824	-8.9	0.261765	-0.825	0.025	-5.368	0.163	-8.111	0.246
CHEMBL4212215	34	497.06	O=S(=O)(c1ccc(Cl)cc1)N(CC(O)Cn1c2ccccc2c2ccccc21)C1CCCCC1	5.18709	-7.39	0.217353	-10.5	0.308824	-2.385	0.07	-4.494	0.132	-2.739	0.081
CHEMBL2059613	30	409.55	OC(CSc1ccc2ccccc2c1)Cn1c(-c2ccccc2)cc2ccccc21	5.17653	-7.15	0.238333	-9.9	0.33	-3.023	0.101	-3.067	0.102	-3.293	0.11
CHEMBL2058875	29	397.54	OC(CCSc1ccc2ccccc2c1)Cn1c2ccccc2c2ccccc21	5.17134	-8.21	0.283103	-10.2	0.351724	-3.806	0.131	-5.036	0.174	-3.792	0.131
CHEMBL4066788	37	511.57	CCCCCC(=O)Oc1ccc2c(=O)c(C3C(OC(=O)CC)=C(C)NC(C)=C3OC(=O)CC)coc2c1	5.16494	-4.88	0.131892	-8.8	0.237838	-1.044	0.028	-3.524	0.095	4.201	0.114
CHEMBL3586207	13	184.24	CCCC[C@@H](O)/C=C/C=C/C(=O)O	5.16052	-5.21	0.400769	-6.1	0.469231	-3.019	0.232	-3.657	0.281	-4.637	0.357
CHEMBL4204085	34	470.59	Cc1ccc(N(CC(O)Cn2c3ccccc3c3ccccc32)S(=O)(=O)c2ccccc2)cc1	5.14874	-6.99	0.205588	-10.3	0.302941	-2.88	0.085	-2.933	0.086	-2.49	0.073
CHEMBL3236220	34	493.51	O=C(NC1CCCCC1)c1c[nH]c2ccc(S(=O)(=O)Nc3ccc(C(F)(F)F)cc3)cc2c1=O	5.14388	-7.69	0.226176	-11	0.323529	-4.209	0.124	-4.145	0.122	2.93	0.086
CHEMBL3752685	39	565.63	Cl.Cl.c1ccc2c(NCCCCCCCNc3c4c(nc5ccccc35)CCCC4)c3c(nc2c1)CCCC3	5.12494	-7.48	0.191795	-9.2	0.235897	-6.666	0.18	-5.349	0.145	-4.666	0.126
CHEMBL4128586	36	559.46	COc1cccc(-c2nc(SCC(=O)Nc3nc(-c4cc(Cl)c(N)c(Cl)c4)cs3)[nH]c(=O)c2C#N)c1	5.11351	-6.95	0.193056	-9.4	0.261111	-2.294	0.064	-4.474	0.124	-3.174	0.088
CHEMBL4092406	22	329.42	COCCNCc1cc([C@]2(C)CCSC(N)=N2)c(F)cc1F	5.08619	-5.07	0.230455	-8.5	0.386364	-5.223	0.237	-6.573	0.299	-6.541	0.297
CHEMBL2059104	32	420.51	OC(Cn1c2ccccc2c2ccccc21)C(O)Cn1c2ccccc2c2ccccc21	5.05453	-6.81	0.212812	-9.9	0.309375	-3.853	0.12	-4.814	0.15	-4.294	0.134
CHEMBL2403760	22	312.4	CC1(c2cccc(NC(=O)c3ccccn3)c2)CSC(N)=N1	5.04672	-6.44	0.292727	-8.7	0.395455	-3.46	0.157	-4.279	0.194	-4.948	0.225
CHEMBL2347869	33	503.4	O=C(Nc1cc(Br)ccc1N1CCNCC1)c1cc2ccccc2o/c1=N\c1ccccc1	5.03306	-6.66	0.201818	-10.8	0.327273	-3.064	0.093	-4.654	0.141	-2.31	0.07
CHEMBL2437442	32	447.46	CN1C(=O)C[C@@](C)([C@@H]2C[C@H]2c2cccc(-c3ccccc3)c2)N=C1N.O=C(O)C(F)(F)F	5.03152	-7.41	0.231563	-11.1	0.346875	-4.613	0.185	-5.645	0.226	-3.655	0.146
CHEMBL2011993	25	353.85	CN1C(=N)NC(CC2CC2)(c2cccc(-c3cccc(Cl)c3)c2)C1=O	5.02228	-6.98	0.2792	-10.1	0.404	-4.277	0.171	-5.779	0.231	-4.42	0.177
CHEMBL2346677	40	603.52	CC(C)(C)OC(=O)N1CCN(c2ccc(Br)cc2NC(=O)c2cc3ccccc3o/c2=N\c2ccccc2)CC1	5.00833	-7.37	0.18425	-11.2	0.28	-3.203	0.08	-4.823	0.121	-3.498	0.087
CHEMBL4286556	30	406.44	CN(C)CCOC(=O)/C=C/c1ccc2occ(C(=O)Nc3ccccc3)c(=O)c2c1	5	-6.26	0.208667	-8.9	0.296667	-0.341	0.011	-3.34	0.111	0.865	0.029
CHEMBL4292235	31	420.47	Cc1ccc(NC(=O)c2cc(=O)c3cc(/C=C/C(=O)OCCN(C)C)ccc3o2)cc1	5	-6.86	0.22129	-8.8	0.283871	-1.449	0.047	-3.469	0.112	0.676	0.022
3rd group: pIC50 ≤ 4
CHEMBL3981823	23	338.42	NC1=N[C@]2(c3ccc(F)cc3F)CO[C@H](CC3CC3)C[C@@H]2CS1	1.0655	-6.13	0.266522	-8.8	0.382609	-4.28	0.186	-5.05	0.22	-3.552	0.154
CHEMBL3910805	23	338.42	CC1([C@@H]2C[C@@H]3CSC(N)=N[C@]3(c3ccc(F)cc3F)CO2)CC1	1.4318	-6.01	0.261304	-9.4	0.408696	-4.722	0.205	-4.724	0.205	-2.658	0.116
CHEMBL466025	27	385.45	COc1ccc(C(Cc2cc([N+](=O)[O-])ccc2OC)c2csc(N)n2)cc1	1.65758	-6.93	0.256667	-8.8	0.325926	-2.77	0.103	-3.32	0.123	-2.488	0.092
CHEMBL4076855	34	511.09	CC[C@H](C)Nc1cc(C(=O)N[C@@H](Cc2ccccc2)[C@H](O)[C@@H]2CCCN2)cc(S(C)(=O)=O)n1.Cl	2	-5.43	0.159706	-9.5	0.279412	-5.373	0.163	-8.949	0.271	-9.405	0.285
CHEMBL3604699	45	655.86	CCC[C@H](NC(C)[C@@H](O)[C@H](CC(C)C)NC(=O)[C@H](Cc1cccs1)NC(=O)[C@@H](NC(=O)[C@@H](N)CCC(=O)O)[C@@H](C)CC)C(=O)O	2	-3.51	0.078	-7.3	0.162222	-7.331	0.163	-6.324	0.141	-9.515	0.211
CHEMBL4749077	39	531.7	COc1cc2c(cc1O)CCC(C)(CC(=O)NCCCCCCNc1c3c(nc4ccccc14)CCCC3)O2	2	-6.9	0.176923	-9.7	0.248718	-3.766	0.097	-5.424	0.139	-5.804	0.149
CHEMBL4798535	41	580.17	COc1cc2c(cc1O)CCC(C)(CC(=O)NCCCCCCCNc1c3c(nc4cc(Cl)ccc14)CCCC3)O2	2	-6.8	0.165854	-9.3	0.226829	-3.751	0.091	-6.814	0.166	-7.052	0.172
CHEMBL4797814	43	608.22	COc1cc2c(cc1O)CCC(C)(CC(=O)NCCCCCCCCCNc1c3c(nc4cc(Cl)ccc14)CCCC3)O2	2	-6.91	0.160698	-9.1	0.211628	-3.982	0.093	-5.922	0.138	-6.565	0.153
CHEMBL2322827	28	391.34	O=C(Cc1ccc(-c2c(F)c(F)c(F)c(F)c2F)cc1)NCc1ccccc1	2	-6.46	0.230714	-10.6	0.378571	-3.039	0.109	-3.954	0.141	-3.458	0.123
CHEMBL4796461	40	566.19	COc1cc2c(cc1O)CCC(C)(CCNCCCCCCCNc1c3c(nc4cc(Cl)ccc14)CCCC3)O2	2	-5.9	0.1475	-9.2	0.23	-5.337	0.133	-6.543	0.164	-9.861	0.247
CHEMBL3086241	31	420.51	CC(C)(C)OC(=O)N1CCN(c2cccc3c2NC(=O)[C@H](c2ccccc2)N=C3)CC1	2	-7.19	0.231935	-10	0.322581	-2.735	0.088	-3.269	0.105	-2.8	0.09
CHEMBL3086240	37	498.63	CC(C)(C)OC(=O)N1CCN(c2ccc(-c3ccccc3)c3c2NC(=O)[C@H](c2ccccc2)NC3)CC1	2	-7.28	0.196757	-10	0.27027	-3.647	0.099	-4.82	0.13	-1.865	0.05
CHEMBL4794645	43	608.22	COc1cc2c(cc1O)CCC(C)(CCC(=O)NCCCCCCCCNc1c3c(nc4cc(Cl)ccc14)CCCC3)O2	2	-6.75	0.156977	-9	0.209302	-6.261	0.146	-5.746	0.134	-5.452	0.127
CHEMBL2322828	27	369.39	O=C(Cc1ccc(-c2cccc(C(F)(F)F)c2)cc1)NCc1ccccc1	2	-7.12	0.263704	-10.6	0.392593	-3.812	0.141	-4.106	0.152	-3.43	0.127
CHEMBL4758624	42	598.14	COc1cc2c(cc1O)CCC(C)(CC(=O)NCCOCCOCCNc1c3c(nc4cc(Cl)ccc14)CCCC3)O2	2	-6.46	0.15381	-8.9	0.211905	-5.247	0.125	-5.742	0.137	-6.61	0.157
CHEMBL3400762	36	499.56	COC(=O)C[C@H](O)[C@H](Cc1ccccc1)NC(=O)[C@H](CCC(N)=O)N(C)C(=O)OCc1ccccc1	2	-4.02	0.111667	-8.4	0.233333	-	-	-5.334	0.148	-7.173	0.199
CHEMBL495086	32	438.52	O=C1N=C(NC2CCCCC2)C2(CCN(c3ccc(F)cc3)CC2)N1c1cccc(F)c1	2	-7.44	0.2325	-10.7	0.334375	-4.303	0.134	-4.585	0.143	-5.456	0.17
CHEMBL2177486	29	419.52	COc1cccc(CN2CC[C@]3(CNS(=O)(=O)N3c3cccc(F)c3)C[C@@H]2C)c1	2	-6.68	0.230345	-9.8	0.337931	-3.005	0.104	-3.918	0.135	-2.859	0.099
CHEMBL4128805	33	475.56	COc1ccccc1-c1nc(SC(C(N)=O)c2nc(-c3ccccc3)cs2)[nH]c(=O)c1C#N	2	-7.48	0.226667	-9.4	0.284848	-4.004	0.121	-4.591	0.139	-4.655	0.141
CHEMBL1933454	32	435.47	COc1cc(OC)cc(-c2cccc(Cc3cn(Cc4cc(F)cc(F)c4)c(N)n3)c2)c1	2	-6.81	0.212812	-10.3	0.321875	-5.598	0.175	-5.353	0.167	-6.363	0.199
CHEMBL230349	32	468.53	CN(c1cc(C(=O)N[C@H](CO)Cc2cc(F)cc(F)c2)cc(NCC2CC2)n1)S(C)(=O)=O	2	-5.19	0.162188	-9.4	0.29375	-4.778	0.149	-6.635	0.207	-5.984	0.187
CHEMBL2178716	35	496.52	CN1C(=N)N[C@@]2(c3cc(-c4cccc(C#N)c4)cs3)CN(c3cccc(C(F)(F)F)n3)C[C@H]2C1=O	2	-7.8	0.222857	-11	0.314286	-4.848	0.139	-5.678	0.162	-6.545	0.187
CHEMBL4128674	36	520.55	COc1ccc(-c2nc(SC(C(N)=O)c3nc(-c4cccc([N+](=O)[O-])c4)cs3)[nH]c(=O)c2C#N)cc1	2	-8.29	0.230278	-10.4	0.288889	-3.64	0.101	-6.33	0.176	-5.936	0.165
CHEMBL3261080	8	129.19	CC1=CSC(N)=NN1	2.08619	-3.68	0.46	-4.8	0.6	-4.404	0.55	-4.852	0.607	-3.668	0.458
CHEMBL3586134	11	170.28	NC1=NC2CCCCC2CS1	2.39794	-4.9	0.445455	-6.7	0.609091	-5.657	0.514	-6.761	0.615	-5.655	0.514
CHEMBL3287408	25	340.33	COc1cc2oc3c(c(=O)c2c(O)c1C)-c1ccccc1OC3OC	2.52288	-6.31	0.2524	-10.1	0.404	-3.838	0.154	-4.262	0.17	-4.083	0.163
CHEMBL129964	25	340.33	O=C(/C=C(O)/C=C/c1ccc(O)c(O)c1)/C=C/c1ccc(O)c(O)c1	2.65758	-8.6	0.344	-8.9	0.356	-4.683	0.187	-6.42	0.257	-7.146	0.286
CHEMBL3604599	46	681.88	CCC[C@H](NC[C@H](O)[C@H](Cc1cccs1)NC(=O)[C@H](Cc1cccs1)NC(=O)[C@@H](NC(=O)[C@@H](N)CCC(=O)O)[C@@H](C)CC)C(=O)O	2.69897	-3	0.0652174	-7.1	0.154348	-2.287	0.05	-6.578	0.143	-7.647	0.166
CHEMBL3103049	26	353.33	O=C(/C=C(O)/C=C/c1cccc([N+](=O)[O-])c1)/C=C/c1ccc(O)c(O)c1	2.74473	-7.58	0.291538	-9	0.346154	-4.449	0.171	-5.683	0.219	-5.61	0.216
CHEMBL3103051	25	338.36	COc1ccccc1/C=C/C(O)=C/C(=O)/C=C/c1ccc(O)c(O)c1	2.85387	-5.46	0.2184	-9.1	0.364	-3.608	0.144	-5.114	0.205	-5.46	0.218
CHEMBL3604601	45	655.86	CCC[C@H](NC(C)[C@H](O)[C@H](CC(C)C)NC(=O)[C@H](Cc1cccs1)NC(=O)[C@@H](NC(=O)[C@@H](N)CCC(=O)O)[C@@H](C)CC)C(=O)O	3	-0.96	0.0213333	-7.5	0.166667	-1.096	0.024	-8.219	0.183	-6.955	0.155
CHEMBL3604602	45	655.86	CCC[C@@H](C(=O)O)N(C)C[C@H](O)[C@H](CC(C)C)NC(=O)[C@H](Cc1cccs1)NC(=O)[C@@H](NC(=O)[C@@H](N)CCC(=O)O)[C@@H](C)CC	3	-1.22	0.0271111	-7.5	0.166667	-6.569	0.146	-6.484	0.144	-7.543	0.168
CHEMBL3604600	44	641.83	CCC[C@H](NC[C@H](O)[C@H](CC(C)C)NC(=O)[C@H](Cc1cccs1)NC(=O)[C@@H](NC(=O)[C@@H](N)CCC(=O)O)[C@@H](C)CC)C(=O)O	3	-1.43	0.0325	-8.7	0.197727	-3.244	0.074	-8.253	0.188	-7.803	0.177
CHEMBL3604604	45	655.82	CCC[C@H](NC(=O)[C@@H](O)[C@H](CC(C)C)NC(=O)[C@H](Cc1cccs1)NC(=O)[C@@H](NC(=O)[C@@H](N)CCC(=O)O)[C@@H](C)CC)C(=O)O	3	-1.99	0.0442222	-7.4	0.164444	-	-	-7.631	0.17	-8.021	0.178
CHEMBL3604696	48	689.83	CCC[C@H](NC(=O)[C@@H](O)[C@H](Cc1ccccc1)NC(=O)[C@H](Cc1cccs1)NC(=O)[C@@H](NC(=O)[C@@H](N)CCC(=O)O)[C@@H](C)CC)C(=O)O	3.06048	-1.41	0.029375	-9.6	0.2	-6.457	0.135	-7.449	0.155	-9.847	0.205
CHEMBL1221923	16	229.67	Clc1cccc(-c2cnc3ncccn23)c1	3.06449	-5.58	0.34875	-8	0.5	-4.574	0.286	-4.58	0.286	-2.798	0.175
CHEMBL3261081	11	164.23	NC1=Nc2ccccc2CS1	3.10237	-5.08	0.461818	-7.2	0.654545	-4.685	0.426	-5.914	0.538	-4.128	0.375
CHEMBL3604700	45	655.86	CCC[C@@H](C(=O)O)N(C)C[C@@H](O)[C@H](CC(C)C)NC(=O)[C@H](Cc1cccs1)NC(=O)[C@@H](NC(=O)[C@@H](N)CCC(=O)O)[C@@H](C)CC	3.16749	-2.04	0.0453333	-7	0.155556	-	-	-7.212	0.16	-7.866	0.175
CHEMBL3604695	48	695.88	CCC[C@H](NC(=O)[C@@H](O)[C@H](CC1CCCCC1)NC(=O)[C@H](Cc1cccs1)NC(=O)[C@@H](NC(=O)[C@@H](N)CCC(=O)O)[C@@H](C)CC)C(=O)O	3.31876	-3.09	0.064375	-8	0.166667	-4.631	0.096	-6.534	0.136	-8.554	0.178
CHEMBL3103055	26	347.37	O=C(/C=C(O)/C=C/c1c[nH]c2ccccc12)/C=C/c1ccc(O)c(O)c1	3.34679	-6.34	0.243846	-10	0.384615	-4.443	0.171	-6.167	0.237	-6.805	0.262
CHEMBL140	27	368.39	COc1cc(/C=C/C(=O)CC(=O)/C=C/c2ccc(O)c(OC)c2)ccc1O	3.46471	-8.43	0.312222	-8.7	0.322222	-3.677	0.136	-4.534	0.168	-5.9	0.219
CHEMBL3103052	24	324.33	O=C(/C=C(O)/C=C/c1ccccc1O)/C=C/c1ccc(O)c(O)c1	3.60206	-5.66	0.235833	-9.3	0.3875	-5.243	0.218	-5.555	0.231	-6.139	0.256
CHEMBL2397757	21	286.33	C=C[C@H](c1ccccc1O)c1cc(O)c(OC)cc1OC	3.74473	-5.45	0.259524	-7.9	0.37619	-3.808	0.181	-4.437	0.211	-5.387	0.257
CHEMBL4168528	23	325.8	Oc1ccccc1/C=N/CCNc1ccnc2cc(Cl)ccc12	3.79588	-5.5	0.23913	-9.1	0.395652	-5.084	0.221	-6.558	0.285	-6.185	0.269
CHEMBL1165384	37	517.98	O=C(O)c1cc(-c2ccc(/C=N/Nc3nc(Nc4ccccc4)nc(N4CCCCC4)n3)o2)ccc1Cl	3.81873	-7.8	0.210811	-10.5	0.283784	-3.78	0.102	-6.015	0.163	-5.87	0.159
CHEMBL2425615	27	414.42	COC[C@@H](Oc1cc(C[C@@H]2C[S+]([O-])C[C@H](N)[C@H]2O)cc(F)c1N)C(F)(F)F	3.82391	-4.04	0.14963	-8.5	0.314815	-4.88	0.181	-7.163	0.265	-7.598	0.281
CHEMBL3261061	32	452.92	C[C@@]1(c2cc(NC(=O)c3ccc(Cl)cn3)ccc2F)C[C@@H](c2ccccc2)OCC(N)=N1	3.84771	-6.59	0.205937	-11.5	0.359375	-5.436	0.17	-6.113	0.191	-9.117	0.285
CHEMBL4170012	21	281.31	Oc1ccc(/C=N/CCn2ccc3cccnc32)c(O)c1	3.97184	-5.1	0.242857	-8.8	0.419048	-5.146	0.245	-5.023	0.239	-4.676	0.223
CHEMBL3344272	55	801.93	CC(C)C[C@H](NC(=O)[C@@H](NC(=O)[C@H](CCCNC(=N)N)NS(=O)(=O)Cc1ccccc1)C(C)C)[C@@H](O)CC(=O)NCCc1ccccc1.O=C(O)C(F)(F)F	4	-2.55	0.0463636	-9.1	0.165455	-2.069	0.043	-5.594	0.117	-3.227	0.067
CHEMBL3344271	53	773.88	CC(C)C[C@H](NC(=O)[C@H](C)NC(=O)[C@H](CCCNC(=N)N)NS(=O)(=O)Cc1ccccc1)[C@@H](O)CC(=O)NCCc1ccccc1.O=C(O)C(F)(F)F	4	-2.35	0.0443396	-8.6	0.162264	-3.679	0.08	-4.674	0.102	-9.206	0.2

## Sheet: Table S3
Table S3. Calculated binding energies (DG, kcal/mol), ligand efficiency (LE) of small-molecule ligands to the active centre of GSK3b (PDB ID: 1PYX)
					AutoDock 4.2		Vina 1.1.2		Glide HTVS		GLIDE SP		GLIDE XP
ChEMBL ID	Heavy atoms	MW	Smiles	pIC50, [M]	DG, kcal/mol	LE	DG, kcal/mol	LE	DG, kcal/mol	LE	DG, kcal/mol	LE	DG, kcal/mol	LE
1st group: pIC50 ≥ 8
CHEMBL2386094	38	514.51	O=C1NC(=O)C(c2cn3c4c(cc(F)cc24)CN(C(=O)N2CCOCC2)CC3)=C1c1coc2ccccc12	10.8861	-8.87	0.233421	-10.4	0.273684	-5.586	0.147	-6.319	0.166	-4.714	0.124
CHEMBL2386090	37	489.49	O=C1NC(=O)C(c2cn3c4c(cccc24)CN(C(=O)c2cnccn2)CC3)=C1c1coc2ccccc12	9.69897	-10.25	0.277027	-8.9	0.240541	-3.597	0.097	-7.417	0.2	-5.645	0.153
CHEMBL4087402	30	431.9	COc1cc(F)ccc1C1CN(c2nc(-c3ccncc3)cc(=O)n2C)CCN1.Cl	9.39794	-8.68	0.289333	-8.6	0.286667	-6.527	0.225	-5.451	0.188	-3.847	0.133
CHEMBL1940976	29	394.41	C[C@H]1COc2c(NCCNc3ccccn3)c(F)c(N)c3c(=O)c(C#N)cn1c23	9.24413	-8.32	0.286897	-8.9	0.306897	-5.873	0.203	-8.757	0.302	-7.983	0.275
CHEMBL4084151	32	423.43	O=C1NC(=O)C(c2cn(CCC3N=CC=N3)c3ccccc23)=C1c1noc2ccccc12	9.13668	-10.78	0.336875	-9.8	0.30625	-6.418	0.201	-7.264	0.227	-5.787	0.181
CHEMBL522590	30	424.82	Cn1cc(C2=C(c3coc4cc(CO)ccc34)C(=O)NC2=O)c2cc(F)c(Cl)cc21	9.02228	-10.67	0.355667	-9.3	0.31	-5.974	0.199	-6.567	0.219	-6.279	0.209
CHEMBL186101	24	316.37	Cc1cc(C)cc(Nc2nccc(-c3cnn4ncccc34)n2)c1	9	-8.77	0.365417	-9	0.375	-6.419	0.267	-6.56	0.273	-7.315	0.305
CHEMBL361894	26	346.35	c1cnn2ncc(-c3ccnc(Nc4ccc5c(c4)OCCO5)n3)c2c1	9	-8.84	0.34	-9.3	0.357692	-6.423	0.247	-6.643	0.255	-7.913	0.304
CHEMBL4164416	35	469.5	CC(C)OC1Cn2cc(C3=C(c4cnc5ccccn45)C(=O)NC3=O)c3cccc(c32)CN1C=O	8.88606	-9.81	0.280286	-8.8	0.251429	-5.472	0.156	-6.395	0.183	-5.577	0.159
CHEMBL362588	37	494.56	O=C1NC(=O)C(c2cnc3ccccn23)=C1c1cn2c3c(cccc13)CN(C(=O)N1CCCCC1)CC2	8.79588	-8.74	0.236216	-9.2	0.248649	-5.25	0.142	-6.009	0.162	-5.28	0.143
CHEMBL2386092	38	512.54	O=C1NC(=O)C(c2cn3c4c(cc(F)cc24)CN(C(=O)N2CCCCC2)CC3)=C1c1coc2ccccc12	8.72125	-9.18	0.241579	-9.4	0.247368	-5.866	0.154	-6.271	0.165	-5.123	0.135
CHEMBL2048684	27	379.81	COc1ccncc1NC(=O)c1ccnc2[nH]c(-c3cccc(Cl)c3)nc12	8.69897	-8.94	0.331111	-9	0.333333	-5.639	0.209	-6.543	0.242	-5.274	0.195
CHEMBL1940989	32	436.45	C[C@H]1COc2c(NCCCc3ccccn3)c(F)c(N)c3c(=O)c(-c4nnn[nH]4)cn1c23	8.61979	-10.04	0.31375	-9	0.28125	-6.192	0.193	-8.102	0.253	-7.62	0.238
CHEMBL4093559	29	387.45	C[C@@H]1CN(c2ccc(C#N)cc2)CCN1c1nc(-c2ccncn2)cc(=O)n1C	8.56864	-8.6	0.296552	-8.5	0.293103	-4.836	0.167	-7.694	0.265	-6.486	0.224
CHEMBL2048662	31	455.57	CCS(=O)(=O)Nc1ccc(CCNC(=O)c2ccnc3[nH]c(-c4ccsc4)nc23)cc1	8.52288	-9.3	0.3	-7.9	0.254839	-4.902	0.158	-6.778	0.219	-8.162	0.263
CHEMBL4483032	23	311.35	NC(=O)c1nc(C2CC2)c(-c2ccnc(NC(=O)C3CC3)c2)[nH]1	8.52288	-8.35	0.363043	-8.1	0.352174	-5.958	0.259	-7.243	0.315	-5.582	0.243
CHEMBL4747992	38	537.66	NC(=O)c1sc(-c2ccnc(NC(=O)C3CC3)c2)nc1OCCCC1CCN(Cc2ccc(F)cc2)CC1	8.52288	-9.68	0.254737	-9.1	0.239474	-5.326	0.14	-7.662	0.202	-5.917	0.156
CHEMBL4526183	26	353.43	NC(=O)c1nc(C2CCCCC2)c(-c2ccnc(NC(=O)C3CC3)c2)[nH]1	8.52288	-9.4	0.361538	-8.6	0.330769	-5.692	0.219	-6.376	0.245	-7.403	0.285
CHEMBL489210	28	376.34	Cn1cc(C2=C(c3coc4cc(O)ccc34)C(=O)NC2=O)c2cc(F)ccc21	8.45593	-10.01	0.3575	-9	0.321429	-5.894	0.211	-6.164	0.22	-7.882	0.282
CHEMBL66791	30	401.47	CCNCc1ccc(/C=N/Nc2ncnc3c2cnn3-c2cccc(OC)c2)cc1	8.40001	-8.74	0.291333	-8.3	0.276667	-5.718	0.191	-7.962	0.265	-6.598	0.22
CHEMBL407981	31	487.4	CCN1CCN(CCCC(=O)Nc2n[nH]c3nc(-c4ccc(O)cc4)c(Br)cc23)CC1	8.39794	-9.87	0.318387	-9.3	0.3	-7.81	0.252	-6.654	0.215	-7.317	0.236
CHEMBL4632807	29	394.48	CC(C)Oc1cncc(-c2ccc3[nH]nc(C(=O)NCC4CCOCC4)c3c2)c1	8.39794	-10.52	0.362759	-9.4	0.324138	-6.957	0.24	-7.183	0.248	-8.354	0.288
CHEMBL4640019	27	366.42	O=C(NCC1CCOCC1)c1n[nH]c2ccc(-c3cncc(CO)c3)cc12	8.39794	-10.32	0.382222	-9.4	0.348148	-6.682	0.247	-7.875	0.292	-9.339	0.346
CHEMBL111298	28	377.4	COc1ccccc1C1=C(c2cn(CCCO)c3ncccc23)C(=O)NC1=O	8.39794	-9.69	0.346071	-6.9	0.246429	-10.061	0.359	-10.206	0.364	-10.356	0.37
CHEMBL2094331	17	222.25	O=C1Nc2ccccc2/C1=C/c1ccccn1	8.37779	-7.18	0.422353	-7.6	0.447059	-6.309	0.371	-6.946	0.409	-4.145	0.244
CHEMBL4089702	27	427.31	Cn1c(N2CCNC(c3ccccc3Br)C2)nc(-c2ccncn2)cc1=O	8.36653	-8.28	0.306667	-9.6	0.355556	-5.419	0.201	-6.203	0.23	-4.703	0.174
CHEMBL412142	32	465.35	Cc1c[nH]c(-c2cnc(NCCNc3ccc(C#N)cn3)nc2-c2ccc(Cl)cc2Cl)n1	8.3098	-9.08	0.28375	-8	0.25	-6.072	0.19	-7.486	0.234	-5.123	0.16
CHEMBL188938	25	333.31	O=[N+]([O-])c1ccc(Nc2nccc(-c3cnn4ncccc34)n2)cc1	8.30103	-9.48	0.3792	-8.7	0.348	-6.253	0.25	-6.494	0.26	-7.996	0.32
CHEMBL361196	21	280.29	O=C(Nc1ncnc2oc(-c3cccnc3)cc12)C1CC1	8.30103	-7.84	0.373333	-8.2	0.390476	-5.878	0.28	-7.853	0.374	-6.058	0.288
CHEMBL4792678	39	550.64	CNC(=O)c1sc(-c2ccnc(NC(=O)C3CC3)c2)nc1OCC1CCN(Cc2cccc([N+](=O)[O-])c2)CC1	8.30103	-11.78	0.302051	-9.8	0.251282	-4.306	0.11	-7.339	0.188	-3.908	0.1
CHEMBL4755445	38	541.62	NC(=O)c1sc(-c2ccnc(NC(=O)C3CC3)c2)nc1OCCC1CCN(Cc2c(F)cccc2F)CC1	8.30103	-10.14	0.266842	-9.6	0.252632	-6.881	0.181	-7.51	0.198	-6.09	0.16
CHEMBL2177161	32	453.53	CN1CCN(S(=O)(=O)c2ccc(-c3cnc(N)c(C(=O)Nc4cccnc4)n3)cc2)CC1	8.30103	-8.57	0.267813	-8.7	0.271875	-5.064	0.158	-5.89	0.184	-6.815	0.213
CHEMBL3545157	24	334.4	O=c1sn(-c2cccc3ccccc23)c(=O)n1Cc1ccccc1	8.30103	-8.47	0.352917	-8.6	0.358333	-5.14	0.214	-6.856	0.286	-6.894	0.287
CHEMBL4062791	30	407.47	COc1ccc(C2CN(c3nc(-c4ccncc4)cc(=O)n3C)CCN2)cc1OC	8.284	-8.64	0.288	-9.2	0.306667	-4.631	0.154	-6.62	0.221	-3.8	0.127
CHEMBL4763626	29	417.81	Cl.NCCO/N=C1C(=C2/C(=O)Nc3ccc([N+](=O)[O-])cc32)/Nc2ccc(O)cc2/1	8.26281	-8.98	0.309655	-9.1	0.313793	-8.086	0.289	-8.316	0.297	-6.948	0.248
CHEMBL3410110	23	313.32	COc1nc(-c2ccnc(NC(=O)C3CC3)c2)ncc1C(N)=O	8.22915	-8.43	0.366522	-7.9	0.343478	-5.955	0.259	-8.279	0.36	-7.637	0.332
CHEMBL4643920	28	380.45	COCc1cncc(-c2ccc3[nH]nc(C(=O)NCC4CCOCC4)c3c2)c1	8.22185	-9.89	0.353214	-9.1	0.325	-5.378	0.192	-6.814	0.243	-9.043	0.323
CHEMBL4747410	42	580.67	NC(=O)c1sc(-c2ccnc(NC(=O)C3CC3)c2)nc1OCCc1cn(-c2c3c(nc4ccccc24)CCCC3)nn1	8.18709	-12.15	0.289286	-10.9	0.259524	-7.012	0.167	-7.758	0.185	-6.593	0.157
CHEMBL261549	21	280.33	CCCC(=O)Nc1n[nH]c2cnc(-c3ccccc3)cc12	8.1549	-8.25	0.392857	-8	0.380952	-6.288	0.299	-7.256	0.346	-6.327	0.301
CHEMBL489422	27	421.25	Cn1cc(C2=C(c3coc4ccccc34)C(=O)NC2=O)c2cc(Br)ccc21	8.1549	-10.06	0.372593	-9	0.333333	-6	0.222	-5.793	0.215	-4.367	0.162
CHEMBL505673	29	451.28	COc1cccc2c(C3=C(c4cn(C)c5ccc(Br)cc45)C(=O)NC3=O)coc12	8.12494	-9.89	0.341034	-8.7	0.3	-5.244	0.181	-6.214	0.214	-6.423	0.221
CHEMBL497564	27	355.36	c1cc(Nc2nccc(-c3cnn4ncccc34)n2)cc(-c2cocn2)c1	8.09691	-9.02	0.334074	-9.3	0.344444	-6.42	0.238	-6.997	0.259	-8.479	0.314
CHEMBL4794823	37	519.67	NC(=O)c1sc(-c2ccnc(NC(=O)C3CC3)c2)nc1OCCCC1CCN(Cc2ccccc2)CC1	8.09691	-10.36	0.28	-8.9	0.240541	-4.677	0.126	-7.752	0.21	-6.001	0.162
CHEMBL4096984	27	366.4	Cn1c(N2CCNC(c3ccc(F)cc3)C2)nc(-c2ccncn2)cc1=O	8.0655	-8.72	0.322963	-9.1	0.337037	-5.906	0.219	-5.74	0.213	-5.677	0.21
CHEMBL461261	27	390.39	Cn1cnc2ccc(-c3nnc(SCc4cccc(C(F)(F)F)c4)o3)cc21	8.02687	-9.4	0.348148	-9.4	0.348148	-5.355	0.198	-6.083	0.225	-5.779	0.214
CHEMBL299756	21	273.3	N#Cc1ccc2[nH]c3c(c2c1)CC(=O)Nc1ccccc1-3	8	-8.78	0.418095	-9.4	0.447619	-6.142	0.292	-6.579	0.313	-7.519	0.358
CHEMBL364370	24	324.29	Fc1ccc(Nc2nccc(-c3cnn4ncccc34)n2)cc1F	8	-8.18	0.340833	-8.6	0.358333	-5.922	0.247	-6.465	0.269	-7.718	0.322
CHEMBL1940907	34	467.5	CC1COc2c(NCCNc3ccccn3)c(F)c(N)c3c(=O)c(C(=O)O)cn(c23)C12CCC2	8	-8.6	0.252941	-9.1	0.267647	-9.021	0.265	-13.004	0.382	-13.892	0.409
CHEMBL361708	19	324.14	NC1=NC(=O)/C(=C2\CCNC(=O)c3[nH]c(Br)cc32)N1	8	-6.8	0.357895	-7.9	0.415789	-6.472	0.341	-6.767	0.356	-6.562	0.345
CHEMBL495696	24	313.32	N#Cc1cccc(Nc2nccc(-c3cnn4ncccc34)n2)c1	8	-9.09	0.37875	-8.7	0.3625	-5.971	0.249	-6.863	0.286	-7.03	0.293
2nd group: pIC50 = 6…5
CHEMBL502	28	379.5	COc1cc2c(cc1OC)C(=O)C(CC1CCN(Cc3ccccc3)CC1)C2	6	-9.28	0.331429	-8.4	0.3	-4.711	0.168	-6.572	0.235	-3.149	0.112
CHEMBL514554	34	491.5	CS(=O)(=O)c1cccc(CNc2nc(Nc3ccc4c(c3)CCC(=O)N4)ncc2C(F)(F)F)c1	6	-9.45	0.277941	-9.5	0.279412	-5.629	0.166	-6.574	0.193	-5.919	0.174
CHEMBL4751957	38	530.46	O=C(Nc1cccc(C(F)(F)F)c1)O[C@@H]1CO[C@@H]2[C@@H](Nc3nccc(-c4ccc5c(c4)OCO5)n3)CO[C@H]12	5.96658	-9.73	0.256053	-10.9	0.286842	-4.716	0.124	-6.901	0.182	-6.697	0.176
CHEMBL4202731	30	523.36	O=C1Nc2ccc(I)cc2/C1=C1/S/C(=N/c2ccccc2)N(c2ccccc2)C1=O	5.9393	-8.67	0.289	-9.8	0.326667	-4.411	0.147	-5.181	0.173	-4.928	0.164
CHEMBL4444620	21	339.2	N=C1NC(=O)/C(=C\c2ccc(-c3ccc(Cl)cc3Cl)o2)S1	5.92227	-9.51	0.452857	-8.4	0.4	-5.34	0.254	-5.661	0.27	-6.249	0.298
CHEMBL4539700	28	375.41	Nc1nccc(-c2ccc(F)cc2)c1/N=C/c1ccnc(NC(=O)C2CC2)c1	5.91937	-8.99	0.321071	-8.8	0.314286	-6.649	0.237	-7.612	0.272	-4.536	0.162
CHEMBL4176717	22	293.33	O=C(Nc1cc(-c2cccc(O)c2)cc2[nH]ncc12)C1CC1	5.9	-8.59	0.390455	-8.8	0.4	-7.176	0.326	-7.316	0.333	-9.363	0.426
CHEMBL4799574	40	561.61	CC(C)(C)c1ccc(S(=O)(=O)Nc2ccc(-c3nc(-c4ccnc(Nc5ccc(F)c(F)c5)c4)no3)cc2)cc1	5.87943	-11.03	0.27575	-10.7	0.2675	-4.092	0.102	-5.793	0.145	-5.762	0.144
CHEMBL3911190	33	437.5	O=C(CNC(=O)c1cnc2[nH]cc(-c3ccccc3)c2c1)NCCc1c[nH]c2ccccc12	5.83863	-10.4	0.315152	-9.7	0.293939	-7.113	0.216	-8.675	0.263	-7.952	0.241
CHEMBL4761660	42	593.63	CC(C)(C)c1ccc(S(=O)(=O)Nc2ccc(-c3nc(-c4ccnc(Nc5ccc(C(F)(F)F)cc5)c4)no3)cc2)cc1	5.82681	-11.19	0.266429	-10.6	0.252381	-3.121	0.074	-4.879	0.116	-7.152	0.17
CHEMBL4174177	25	330.35	O=C(Nc1cc(-c2cccc(O)c2)cc2[nH]ncc12)c1ccccn1	5.8	-9.28	0.3712	-9.3	0.372	-7.076	0.283	-7.661	0.306	-8.98	0.359
CHEMBL4077350	32	437.48	COc1cc(F)ccc1C1CN(c2nc(-c3ccncc3)cc(=O)n2C)CCN1C(C)=O	5.76955	-8.36	0.26125	-9.4	0.29375	-5.833	0.182	-6.446	0.201	-4.161	0.13
CHEMBL3787112	26	349.44	Nc1ncnc2c1c(-c1cccc(O)c1)cn2[C@H]1C[C@@H](CN2CCC2)C1	5.74473	-8.28	0.318462	-8.3	0.319231	-4.631	0.178	-7.277	0.28	-4.202	0.162
CHEMBL3437678	21	285.28	CN1C(=N)NC(=O)/C1=C\c1ccc(-c2ccc(F)cc2)o1	5.72239	-7.12	0.339048	-8.5	0.404762	-5.199	0.248	-5.952	0.283	-4.927	0.235
CHEMBL4085521	32	508.46	CCCCCCCCCCCC(=O)NNC(=O)c1c(O)c2cc(Br)ccc2n(CC)c1=O	5.6968	-7.87	0.245938	-7.1	0.221875	-7.795	0.244	-7.897	0.247	-9.058	0.283
CHEMBL4779572	34	460.47	N#Cc1cccc(NC(=O)N[C@H]2CO[C@@H]3[C@@H](Nc4nccc(-c5cccc(F)c5)n4)CO[C@H]23)c1	5.68194	-9.12	0.268235	-10.2	0.3	-6.056	0.178	-6.911	0.203	-6.754	0.199
CHEMBL4207719	24	324.3	O=C1NC(=O)N(c2ccccc2)/C1=C/Nc1ccc([N+](=O)[O-])cc1	5.62893	-9.18	0.3825	-8.1	0.3375	-5.478	0.228	-6.188	0.258	-5.553	0.231
CHEMBL4291453	39	551.63	CCOC(=O)c1cccc(NC(=O)Nc2nc3c(s2)CC(NC(=O)Nc2cccc(C(=O)OCC)c2)CC3)c1	5.60206	-8.85	0.226923	-9.3	0.238462	-7.268	0.186	-6.234	0.16	-5.025	0.129
CHEMBL4204627	27	402.45	O=C1NC(=S)S/C1=C\c1cccc(OCCOc2ccc([N+](=O)[O-])cc2)c1	5.59007	-9.04	0.334815	-8.3	0.307407	-5.927	0.22	-5.845	0.216	-7.799	0.289
CHEMBL4741761	40	571.51	O=S(=O)(Nc1ccc(-c2nc(-c3ccnc(Nc4ccc(OC(F)(F)F)cc4)c3)no2)cc1)c1ccc(F)cc1	5.57025	-10.42	0.2605	-10.6	0.265	-3.398	0.085	-5.27	0.132	-7.321	0.183
CHEMBL4757545	30	423.5	O=C(Nc1ccccc1)N[C@H]1CO[C@@H]2[C@@H](Nc3nccc(-c4cccs4)n3)CO[C@H]12	5.56864	-8.31	0.277	-8.9	0.296667	-8.249	0.275	-8.815	0.294	-6.014	0.2
CHEMBL4797249	39	594	O=S(=O)(Nc1ccc(-c2nc(-c3ccnc(Nc4ccc(OC(F)(F)F)cc4)c3)no2)cc1)c1ccc(Cl)s1	5.52578	-10.54	0.270256	-10	0.25641	-4.126	0.106	-5.29	0.136	-7.492	0.192
CHEMBL4091320	19	253.31	COCCn1cc(-c2ccncc2)c2ccncc21	5.52288	-6.76	0.355789	-7.2	0.378947	-7.851	0.413	-7.918	0.417	-8.231	0.433
CHEMBL4752122	40	553.69	CCc1ccc(Nc2cc(-c3noc(-c4ccc(NS(=O)(=O)c5ccc(C(C)(C)C)cc5)cc4)n3)ccn2)cc1	5.48945	-11.39	0.28475	-10.3	0.2575	-3.687	0.092	-5.325	0.133	-7.772	0.194
CHEMBL4087974	30	480.4	CCCCCCCCCCCC(=O)NNC(=O)c1c(O)c2cc(Br)ccc2[nH]c1=O	5.451	-8.21	0.273667	-7.7	0.256667	-7.1	0.237	-7.976	0.266	-7.991	0.266
CHEMBL4744440	34	491.5	O=C(Nc1cccc(C(F)(F)F)c1)N[C@H]1CO[C@@H]2[C@@H](Nc3nccc(-c4cccs4)n3)CO[C@H]12	5.3934	-8.09	0.237941	-9.9	0.291176	-6.492	0.191	-6.946	0.204	-6.248	0.184
CHEMBL4575045	23	336.37	O=C(CCCCNC(=S)Nc1ccc2c(c1)C(=O)NC2=O)NO	5.38616	-7.93	0.344783	-6.9	0.3	-5.747	0.25	-6.795	0.295	-9.887	0.43
CHEMBL4517450	28	374.41	Cc1nc(-c2ccccc2)c(-c2ccnc(NC(=O)CCn3cnnn3)c2)[nH]1	5.35458	-10	0.357143	-8.9	0.317857	-5.766	0.206	-9.226	0.329	-7.367	0.263
CHEMBL4105195	23	312.32	CCOc1cc(/C=C2\Oc3ccc(OC)cc3C2=O)ccc1O	5.30016	-8.73	0.379565	-8.1	0.352174	-6.431	0.28	-6.629	0.288	-9.011	0.392
CHEMBL4067286	33	455.6	CCCCCCCCCCCC(=O)NNC(=O)c1c(O)c2ccccc2n(CC2CC2)c1=O	5.27984	-8	0.242424	-7.5	0.227273	-7.888	0.239	-7.294	0.221	-10.01	0.303
CHEMBL4286639	35	490.54	CCOC(=O)c1cccc(NC(=O)Nc2nc3c(s2)CC(N2C(=O)c4ccccc4C2=O)CC3)c1	5.27572	-10.04	0.286857	-9.6	0.274286	-6.825	0.195	-6.893	0.197	-4.146	0.118
CHEMBL4206546	24	357.46	O=C1NC(=S)S/C1=C\c1cccc(OCCOc2ccccc2)c1	5.25649	-8.04	0.335	-8.4	0.35	-5.307	0.221	-5.421	0.226	-7.999	0.333
CHEMBL4752822	38	528.54	CN(C)c1ccc(-c2ccnc(N[C@H]3CO[C@@H]4[C@@H](NC(=O)Nc5cccc(C(F)(F)F)c5)CO[C@H]34)n2)cc1	5.24718	-8.51	0.223947	-10.2	0.268421	-6.615	0.174	-6.866	0.181	-5.42	0.143
CHEMBL4069382	31	449.98	CCCCCCCCCCCC(=O)NNC(=O)c1c(O)c2cc(Cl)ccc2n(C)c1=O	5.22548	-7.56	0.243871	-7.8	0.251613	-6.045	0.195	-8.007	0.258	-8.059	0.26
CHEMBL4210913	23	340.84	O=C1N/C(=N\c2ccccc2Cl)S/C1=C/C=C/c1ccccc1	5.2161	-9.12	0.396522	-8.6	0.373913	-6.045	0.263	-6.55	0.285	-5.739	0.25
CHEMBL4095689	27	438.32	CCCCCCCC(=O)NNC(=O)c1c(O)c2cc(Br)ccc2n(C)c1=O	5.20204	-8.21	0.304074	-8	0.296296	-6.5	0.241	-7.92	0.293	-11.627	0.431
CHEMBL4085086	27	393.87	CCCCCCCC(=O)NNC(=O)c1c(O)c2ccc(Cl)cc2n(C)c1=O	5.17653	-7.37	0.272963	-8.2	0.303704	-8.354	0.309	-9.528	0.353	-8.06	0.299
CHEMBL4102484	30	413.52	CCCCCCCC(=O)NNC(=O)c1c(O)c2ccccc2n(CC=C(C)C)c1=O	5.14813	-8.01	0.267	-8.1	0.27	-6.922	0.231	-8.784	0.293	-9.572	0.319
CHEMBL3360318	23	308.34	COc1ccc(-c2cccc3nc(NC(=O)C4CC4)nn23)cc1	5.14789	-7.72	0.335652	-8.7	0.378261	-6.465	0.281	-6.756	0.294	-5.042	0.219
CHEMBL4166399	17	261.33	O=C1NC(=O)/C(=C/c2cc3ccccc3s2)S1	5.12668	-7.31	0.43	-7.4	0.435294	-7.696	0.453	-7.302	0.43	-6.219	0.366
CHEMBL4740478	38	559.55	O=S(=O)(Nc1ccc(-c2nc(-c3ccnc(Nc4ccc(OC(F)(F)F)cc4)c3)no2)cc1)c1cccs1	5.11748	-10.1	0.265789	-10	0.263158	-4.075	0.107	-5.013	0.132	-5.49	0.144
CHEMBL4163479	24	316.36	O=C(Nc1cc(-c2cccc3[nH]ccc23)cc2[nH]ncc12)C1CC1	5.1	-9.07	0.377917	-9.4	0.391667	-6.289	0.262	-7.324	0.305	-8.298	0.346
CHEMBL4095479	18	240.27	COc1ccc2c(-c3ccnc(N)n3)c[nH]c2c1	5.09909	-7.03	0.390556	-7.2	0.4	-6.697	0.372	-7.139	0.397	-6.96	0.387
CHEMBL4748212	42	598.52	O=[N+]([O-])c1cccc(S(=O)(=O)Nc2ccc(-c3nc(-c4ccnc(Nc5ccc(OC(F)(F)F)cc5)c4)no3)cc2)c1	5.07988	-11.47	0.273095	-10.6	0.252381	-4.657	0.111	-4.797	0.114	-6.954	0.166
CHEMBL4209448	31	486.62	O=C1NC(=S)S/C1=C\c1ccccc1OCOc1ccccc1/C=C1/SC(=S)NC1=O	5.05799	-9.26	0.29871	-8.6	0.277419	-5.028	0.162	-7.47	0.241	-5.259	0.17
CHEMBL2016642	14	206.23	O=C1NC(=O)/C(=C/c2cccnc2)S1	5.05799	-6.75	0.482143	-6.6	0.471429	-6.434	0.46	-7.4	0.529	-6.703	0.479
CHEMBL4174355	18	266.23	O=C1NC(=O)/C(=C/c2ccc(O)c([N+](=O)[O-])c2)S1	5.03527	-8.45	0.469444	-7.7	0.427778	-6.969	0.387	-11.65	0.647	-10.459	0.581
CHEMBL4066679	28	407.9	CCCCCCCC(=O)NNC(=O)c1c(O)c2cc(Cl)ccc2n(CC)c1=O	5.02595	-7.58	0.270714	-8	0.285714	-8.497	0.303	-9.299	0.332	-8.146	0.291
CHEMBL4780397	37	515.49	COc1ccc(-c2ccnc(N[C@H]3CO[C@@H]4[C@@H](NC(=O)Nc5cccc(C(F)(F)F)c5)CO[C@H]34)n2)cc1	5.011	-9.19	0.248378	-9.9	0.267568	-6.602	0.178	-7.009	0.189	-3.841	0.104
CHEMBL4757059	40	555.66	COc1ccc(Nc2cc(-c3noc(-c4ccc(NS(=O)(=O)c5ccc(C(C)(C)C)cc5)cc4)n3)ccn2)cc1	5.0048	-11.62	0.2905	-10	0.25	-3.687	0.092	-5.141	0.129	-6.926	0.173
3rd group: pIC50 ≤ 4
CHEMBL4279152	35	489.6	CCN(CC)C(=O)c1ccc(C2CC(=O)N(Cc3ccccc3[N+](=O)[O-])c3ccccc3S2)cc1	4.04576	-10.04	0.286857	-8.2	0.234286	-3.709	0.106	-5.784	0.165	-7.354	0.21
CHEMBL2334788	26	379.91	O=C1CC(c2ccccc2)Sc2ccccc2N1Cc1ccccc1Cl	4	-9.05	0.348077	-9.6	0.369231	-3.866	0.149	-4.98	0.192	-5.435	0.209
CHEMBL608419	10	154.6	CC(=O)c1ccc(Cl)cc1	4	-5.19	0.519	-5.5	0.55	-5.586	0.559	-5.429	0.543	-5.339	0.534
CHEMBL594556	12	267.57	O=C(CCCCl)c1ccc(Br)s1	4	-5.73	0.4775	-5.1	0.425	-4.689	0.391	-5.034	0.419	-5.366	0.447
CHEMBL14762	26	354.46	CC[C@H](CO)Nc1nc(NCc2ccccc2)c2ncn(C(C)C)c2n1	3.88606	-7.07	0.271923	-7.7	0.296154	-6.442	0.248	-5.888	0.226	-5.731	0.22
CHEMBL2420909	20	272.36	c1nc(N2CCC3(CCCCN3)CC2)c2nc[nH]c2n1	3.86012	-6.86	0.343	-7.7	0.385	-6.572	0.329	-6.914	0.346	-4.014	0.201
CHEMBL1824332	27	381.42	COc1ccc(CNC(=O)Nc2nc3ccc(-c4nnn[nH]4)cc3s2)cc1	3.85387	-10	0.37037	-9.1	0.337037	-6.069	0.225	-7.087	0.262	-6.336	0.235
CHEMBL99423	21	278.31	COc1cccc2c1NC(=O)Cc1c-2[nH]c2ccccc12	3.85387	-7.66	0.364762	-9.2	0.438095	-6.065	0.289	-6.303	0.3	-7.645	0.364
CHEMBL4288015	19	258.4	Cc1ccc2c(c1)CC[C@H]1[C@@](C)(CO)CCC[C@]21C	3.74958	-7.1	0.373684	-7.5	0.394737	-5.662	0.298	-5.356	0.282	-4.84	0.255
CHEMBL331759	19	312.21	Brc1ccc2[nH]c3c(c2c1)CCCc1ccccc1-3	3.745	-8.43	0.443684	-9.1	0.478947	-5.267	0.277	-5.697	0.3	-5.132	0.27
CHEMBL37652	20	395.23	Ic1ccc(CSc2nnc(-c3ccncc3)o2)cc1	3.70333	-8.16	0.408	-7.4	0.37	-5.439	0.272	-5.365	0.268	-4.873	0.244
CHEMBL288588	22	313.34	O=C(O)c1cccc(CSc2nnc(-c3ccncc3)o2)c1	3.62893	-8.74	0.397273	-7.6	0.345455	-8.37	0.38	-11.973	0.544	-14.138	0.643
CHEMBL4645199	37	518.47	COc1ccc(-c2cc(=O)c3c(OC)c([C@H]4O[C@H](C(=O)O)[C@@H](O)[C@H](O)[C@H]4O)c(OC)cc3o2)cc1OC	3.6247	-7.99	0.215946	-7.9	0.213514	-6.795	0.184	-7.178	0.194	-7.87	0.213
CHEMBL4643516	36	504.49	COc1ccc(-c2cc(=O)c3c(OC)c([C@H]4O[C@H](CO)[C@@H](O)[C@H](O)[C@H]4O)c(OC)cc3o2)cc1OC	3.62124	-7.59	0.210833	-7.9	0.219444	-5.52	0.153	-6.511	0.181	-7.631	0.212
CHEMBL3311235	33	454.45	COc1cc(NCc2ccc(O)cc2)c2nccc(C)c2c1Oc1cccc(C(F)(F)F)c1	3.61979	-8.63	0.261515	-8.9	0.269697	-4.271	0.129	-6.74	0.204	-6.598	0.2
CHEMBL37826	25	351.39	Cc1nc(-c2cccc(CSc3nnc(-c4ccncc4)o3)c2)no1	3.60206	-9.34	0.3736	-8.2	0.328	-6.518	0.261	-7.94	0.318	-8.644	0.346
CHEMBL114582	27	371.41	CC(C)CNCc1c(C(=O)NCc2ccncc2)nnn1-c1nonc1N	3.60206	-7.73	0.286296	-7.5	0.277778	-6.203	0.23	-6.558	0.243	-5.578	0.207
CHEMBL113447	30	411.47	CN(CCc1ccncc1)C(=O)c1nnn(-c2nonc2N)c1CN1CCCCC1	3.60206	-9.11	0.303667	-8	0.266667	-5.498	0.183	-7.111	0.237	-7.614	0.254
CHEMBL40842	23	326.38	O=C(O)Cc1ccc(CSc2n[nH]c(-c3ccncc3)n2)cc1	3.60206	-8.47	0.368261	-8.2	0.356522	-8.788	0.382	-10.813	0.47	-12.634	0.549
CHEMBL39357	23	343.43	O=C(O)Cc1ccc(CSc2nnc(-c3ccccn3)s2)cc1	3.60206	-8.7	0.378261	-7.8	0.33913	-8.749	0.38	-10.859	0.472	-11.679	0.508
CHEMBL39803	23	343.43	O=C(O)Cc1ccc(CSc2nnc(-c3cccnc3)s2)cc1	3.60206	-8.7	0.378261	-7.6	0.330435	-8.561	0.372	-11.935	0.519	-14.375	0.625
CHEMBL3986013	21	278.31	O=C1Nc2ncccc2N[C@H]1Cc1c[nH]c2ccccc12	3.49214	-7.81	0.371905	-8.4	0.4	-6.747	0.321	-7.388	0.352	-8.569	0.408
CHEMBL331502	27	384.53	SC1=Nc2ccccc2-c2cc(-c3ccccn3)cc(-c3cccs3)c2C1	3.456	-9.39	0.347778	-9.7	0.359259	-5.213	0.193	-5.282	0.196	-4.572	0.169
CHEMBL48082	16	210.24	Nc1nccc(-c2c[nH]c3ccccc23)n1	3.45593	-6.51	0.406875	-7.2	0.45	-6.824	0.427	-7.414	0.463	-5.424	0.339
CHEMBL3311239	36	489.5	COc1cc(NCc2cccc3cccnc23)c2nccc(C)c2c1Oc1cccc(C(F)(F)F)c1	3.39794	-9.37	0.260278	-9.6	0.266667	-5.193	0.144	-6.436	0.179	-5.672	0.158
CHEMBL50226	16	210.24	Nc1nccc(-c2cc3ccccc3[nH]2)n1	3.37675	-6.77	0.423125	-7.5	0.46875	-6.157	0.385	-7.48	0.468	-7.967	0.498
CHEMBL2207943	18	275.4	CN1C(=O)CC(c2cccs2)Sc2ccccc21	3.31876	-7.24	0.402222	-6.8	0.377778	-5.637	0.313	-5.762	0.32	-5.544	0.308
CHEMBL331722	20	283.72	O=C1Cc2c([nH]c3ccc(Cl)cc23)-c2cccnc2N1	3.301	-8.02	0.401	-8.7	0.435	-6.34	0.317	-6.026	0.301	-7.501	0.375
CHEMBL1824334	24	325.33	COc1ccc(CNC(=O)Nc2cc(-c3nnn[nH]3)ccn2)cc1	3.29243	-8.89	0.370417	-7.9	0.329167	-7.265	0.303	-7.709	0.321	-7.75	0.323
CHEMBL583199	27	362.43	CCCCCOC(=O)c1ccc2[nH]c3c(c2c1)CC(=O)Nc1ccccc1-3	3.22185	-9.38	0.347407	-8.6	0.318519	-	-	-5.469	0.203	-7.378	0.273
CHEMBL317562	34	527.42	CC(C)(C)OC(=O)N1C(=O)Cc2c(n(C(=O)OC(C)(C)C)c3ccc(Br)cc23)-c2ccccc21	3.194	-9.37	0.275588	-8.4	0.247059	-3.443	0.101	-	-	-2.732	0.08
CHEMBL3629013	29	392.51	N#Cc1ccnc(Nc2cc(C3CCN(C4COC4)CC3)n(C3CCCC3)n2)c1	3.16622	-8.84	0.304828	-8.1	0.27931	-5.762	0.199	-8.292	0.286	-7.666	0.264
CHEMBL573145	25	334.38	CCCOC(=O)c1ccc2[nH]c3c(c2c1)CC(=O)Nc1ccccc1-3	3.1549	-9.68	0.3872	-8.9	0.356	-6.253	0.25	-6.552	0.262	-5.836	0.233
CHEMBL3311242	32	440.42	Cc1ccnc2c(NCc3ccc(O)cc3)cc(O)c(Oc3cccc(C(F)(F)F)c3)c12	3.12494	-8.28	0.25875	-9.1	0.284375	-4.803	0.15	-7.419	0.232	-6.764	0.211
CHEMBL2207942	17	261.37	O=C1CC(c2cccs2)Sc2ccccc2N1	3.08092	-7.23	0.425294	-7.2	0.423529	-6.251	0.368	-5.379	0.316	-6.741	0.397
CHEMBL578640	30	404.51	CCCCCCCCOC(=O)c1ccc2[nH]c3c(c2c1)CC(=O)Nc1ccccc1-3	3	-9.39	0.313	-8.4	0.28	-	-	-5.96	0.199	-6.149	0.205
CHEMBL48081	17	289.14	Nc1nccc(-c2cc3cc(Br)ccc3[nH]2)n1	3	-6.67	0.392353	-7.4	0.435294	-6.048	0.356	-6.716	0.395	-6.886	0.405
CHEMBL331120	24	337.4	CSC1=Nc2ccccc2-c2c(c3cc([N+](=O)[O-])ccc3n2C)C1	3	-9.53	0.397083	-9.4	0.391667	-7.66	0.319	-7.817	0.326	-6.655	0.277
CHEMBL1824539	21	282.3	COc1ccc(CNC(=O)Nc2cc(C#N)ccn2)cc1	2.84466	-7.21	0.343333	-7.3	0.347619	-5.862	0.279	-7.248	0.345	-5.22	0.249
CHEMBL1824540	25	358.38	COc1ccc(CNC(=O)Nc2nc3ccc([N+](=O)[O-])cc3s2)cc1	2.4389	-8.46	0.3384	-8.3	0.332	-5.676	0.227	-6.194	0.248	-6.37	0.255
CHEMBL4094549	19	254.25	Nc1cc(-c2c[nH]c3c([N+](=O)[O-])cccc23)ccn1	inactive	-7.34	0.386316	-7.7	0.405263	-6.439	0.339	-7.253	0.382	-8.017	0.422
CHEMBL4098505	16	213.22	Fc1cc(-c2c[nH]c3cnccc23)ccn1	inactive	-6.82	0.42625	-7.5	0.46875	-7.74	0.484	-7.637	0.477	-7.403	0.463
CHEMBL4086818	17	243.7	Nc1cc(-c2c[nH]c3c(Cl)cccc23)ccn1	inactive	-6.75	0.397059	-7.6	0.447059	-7.036	0.414	-7.719	0.454	-7.045	0.414
CHEMBL1164453	31	410.48	Cn1cncc1CNC(=O)c1ccc2cc(-c3cc(Cc4ccccc4)[nH]n3)[nH]c2c1	inactive	-9.48	0.305806	-9.3	0.3	-6.835	0.22	-8.892	0.287	-6.338	0.204
CHEMBL4068096	18	239.28	COc1cccc2c(-c3ccnc(N)c3)c[nH]c12	inactive	-7.06	0.392222	-7.7	0.427778	-7.407	0.412	-7.785	0.432	-5.494	0.305
CHEMBL4103831	20	277.25	Nc1cc(-c2c[nH]c3cc(C(F)(F)F)ccc23)ccn1	inactive	-6.77	0.3385	-8.5	0.425	-6.704	0.335	-6.8	0.34	-7.426	0.371
CHEMBL269538	16	212.25	COc1ccc2c(c1)[nH]c1c(C)nccc12	inactive	-7	0.4375	-7.5	0.46875	-5.443	0.34	-6.248	0.39	-5.485	0.343
CHEMBL4095156	17	225.25	COc1cc(-c2c[nH]c3cnccc23)ccn1	inactive	-7.43	0.437059	-7.5	0.441176	-7.671	0.451	-6.673	0.393	-7.781	0.458
CHEMBL4069088	17	243.7	Nc1cc(-c2c[nH]c3cc(Cl)ccc23)ccn1	inactive	-7.34	0.431765	-7.7	0.452941	-7.234	0.426	-7.689	0.452	-6.524	0.384
CHEMBL4074685	16	210.24	Nc1cc(-c2c[nH]c3cnccc23)ccn1	inactive	-6.93	0.433125	-7.2	0.45	-6.639	0.415	-7.701	0.481	-7.54	0.471

## Sheet: Table S4
Table S4. Calculated binding energies (DG, kcal/mol), ligand efficiency (LE) of small-molecule ligands to the central binding site of SERT (PDB ID: 5I6X)
					AutoDock 4.2		Vina 1.1.2		Glide HTVS		GLIDE SP		GLIDE XP
ChEMBL ID	Heavy atoms	MW	Smiles	pIC50, [M]	DG, kcal/mol	LE	DG, kcal/mol	LE	DG, kcal/mol	LE	DG, kcal/mol	LE	DG, kcal/mol	LE
1st group: pIC50 ≥ 8
CHEMBL180672	29	408.93	CC(C)(Cc1ccc2ccccc2c1)NC[C@@H](O)COc1cccc(Cl)c1C#N	11.699	-9.85	0.339655	-10.7	0.368966	-5.717	0.197	-6.774	0.234	-8.583	0.296
CHEMBL486278	28	385.46	COc1ccc(CC(C)(C)NC[C@H](O)COc2cccc3[nH]c(=O)[nH]c23)cc1	10.2147	-8.71	0.311071	-9.2	0.328571	-7.219	0.258	-8.552	0.305	-8.973	0.32
CHEMBL490	24	329.37	Fc1ccc([C@@H]2CCNC[C@H]2COc2ccc3c(c2)OCO3)cc1	10.0969	-10.25	0.427083	-10.6	0.441667	-9.667	0.403	-9.628	0.401	-10.14	0.423
CHEMBL415	22	314.86	CN(C)CCCN1c2ccccc2CCc2ccc(Cl)cc21	10.0555	-8.97	0.407727	-8.9	0.404545	-7.702	0.35	-8.528	0.388	-8.051	0.366
CHEMBL809	20	306.24	CN[C@H]1CC[C@@H](c2ccc(Cl)c(Cl)c2)c2ccccc21	9.85078	-9.77	0.4885	-9.4	0.47	-7.965	0.398	-8.242	0.412	-8.067	0.403
CHEMBL1175	21	297.42	CNCC[C@H](Oc1cccc2ccccc12)c1cccs1	9.50004	-8.72	0.415238	-8.3	0.395238	-7.763	0.37	-8.358	0.398	-8.732	0.416
CHEMBL1275730	19	253.35	CN(C)[C@H]1CC[C@@H](c2c[nH]c3ccc(C#N)cc23)C1	9.42022	-8.22	0.432632	-8.8	0.463158	-7.842	0.413	-6.98	0.367	-6.824	0.359
CHEMBL439849	33	441.54	N#Cc1ccc2[nH]cc(CCCCN3CCN(c4ccc5oc(C(N)=O)cc5c4)CC3)c2c1	9.39794	-10.97	0.332424	-11.2	0.339394	-	-	-8.032	0.243	-7.862	0.238
CHEMBL41	22	309.33	CNCCC(Oc1ccc(C(F)(F)F)cc1)c1ccccc1	9.29243	-8.17	0.371364	-9.2	0.418182	-9.302	0.423	-9.516	0.433	-9.649	0.439
CHEMBL4228747	21	285.34	Cc1cc2cc(OC3C[C@@H]4CC[C@H](C3)N4)ccc2oc1=O	9.14267	-10.7	0.509524	-10.1	0.480952	-7.737	0.368	-8.728	0.416	-8.324	0.396
CHEMBL11	21	280.42	CN(C)CCCN1c2ccccc2CCc2ccccc21	9.05552	-9.17	0.436667	-8.4	0.4	-7.487	0.357	-8.327	0.397	-8.23	0.392
CHEMBL549	24	324.4	CN(C)CCCC1(c2ccc(F)cc2)OCc2cc(C#N)ccc21	9.04479	-9.09	0.37875	-9.5	0.395833	-8.564	0.357	-8.814	0.367	-9.438	0.393
CHEMBL1642904	20	306.24	NC[C@H]1Cc2ccccc2[C@H](c2ccc(Cl)c(Cl)c2)C1	9	-9.73	0.4865	-9.5	0.475	-8.811	0.441	-9.344	0.467	-9.158	0.458
CHEMBL2364614	28	366.47	CN1Cc2cc(-c3ccc(N)nn3)ccc2[C@H](c2ccc3ccccc3c2)C1	8.95861	-11.15	0.398214	-12.7	0.453571	-7.453	0.266	-8.665	0.309	-9.003	0.322
CHEMBL2338036	22	317.82	COc1cc(Cl)ccc1O[C@@H](c1ccccc1)[C@H]1CCNC1	8.89997	-9.6	0.436364	-8.7	0.395455	-8.046	0.366	-8.256	0.375	-8.722	0.396
CHEMBL4072807	30	412.55	CN(C)CCCC(=O)c1ccc2c(c1)COC2(CCCN(C)C)c1ccc(F)cc1	8.79588	-11.13	0.371	-9.5	0.316667	-6.357	0.212	-9.392	0.313	-11.34	0.378
CHEMBL629	21	277.41	CN(C)CCC=C1c2ccccc2CCc2ccccc21	8.77963	-9.31	0.443333	-9.5	0.452381	-8.388	0.399	-8.413	0.401	-8.441	0.402
CHEMBL4128926	40	583.78	CC(C)(C)NS(=O)(=O)c1ccc(-c2sc(C(=O)N[C@H]3C[C@H](C(=O)O)C3)nc2CC2CCCCC2)c2ccccc12	8.76955	-11.33	0.28325	-10.6	0.265	-	-	-4.852	0.121	-0.725	0.018
CHEMBL3703744	25	371.27	Nc1ccc(-c2ccc3c(c2)CNCC3c2ccc(Cl)c(Cl)c2)nn1	8.74473	-9.02	0.3608	-11.4	0.456	-7.655	0.306	-9.507	0.38	-8.344	0.334
CHEMBL1508	24	324.4	CN(C)CCC[C@@]1(c2ccc(F)cc2)OCc2cc(C#N)ccc21	8.67778	-9.62	0.400833	-9.5	0.395833	-8.497	0.354	-8.814	0.367	-9.29	0.387
CHEMBL87567	23	309.41	COC(=O)C1C(c2ccc3ccccc3c2)CC2CCC1N2C	8.65956	-10.3	0.447826	-9.6	0.417391	-7.627	0.332	-8.495	0.369	-8.582	0.373
CHEMBL3673141	27	375.9	Cc1ccc(-c2ccc3c(c2)CN2CCC3(c3ccc(Cl)cc3)CC2)nn1	8.58503	-9.21	0.341111	-10.9	0.403704	-	-	-6.889	0.255	-6.843	0.253
CHEMBL4226281	32	502.45	COCCOc1cc(CC2CCN(CCc3ccc4c(c3)C(=O)CCO4)CC2)ccc1Br	8.56703	-10.53	0.329062	-10.9	0.340625	-	-	-8.574	0.268	-6.239	0.195
CHEMBL227757	20	331.26	COC(=O)[C@@H]1C2CCC(C[C@@H]1c1ccc(Cl)c(Cl)c1)S2	8.52288	-7.65	0.3825	-7.9	0.395	-4.235	0.212	-7.204	0.36	-7.747	0.387
CHEMBL3306803	29	393.51	CN1CCN2c3c(cccc31)[C@@H]1CN(CCCC(=O)c3ccc(F)cc3)CC[C@@H]12	8.48149	-10.35	0.356897	-10.7	0.368966	-	-	-8.472	0.292	-7.153	0.247
CHEMBL814	22	318.34	COCCCC/C(=N\OCCN)c1ccc(C(F)(F)F)cc1	8.42022	-8.06	0.366364	-8.1	0.368182	-8.314	0.378	-8.974	0.408	-9.57	0.435
CHEMBL606244	20	267.38	CN1CCCCC1CCc1c[nH]c2ccc(C#N)cc12	8.40894	-8.77	0.4385	-9.6	0.48	-5.717	0.286	-7.843	0.392	-7.892	0.395
CHEMBL443090	20	272.37	Cc1c(CCN2CCNCC2)ccc2cc(F)ccc12	8.39794	-9.44	0.472	-9.7	0.485	-8.168	0.408	-7.47	0.373	-7.995	0.4
CHEMBL4093518	26	349.45	CN(C)CCCC1(c2ccc(F)cc2)OCc2c1ccc1ccccc21	8.39794	-10.71	0.411923	-10.6	0.407692	-8.682	0.334	-9.541	0.367	-10.305	0.396
CHEMBL3323179	24	336.5	CN(C)Cc1ccc2c(c1)CN(C)CC2c1ccc2sccc2c1	8.35655	-9.32	0.388333	-9	0.375	-7.95	0.331	-7.665	0.319	-6.942	0.289
CHEMBL3323173	21	293.44	Cc1ccc2c(c1)CN(C)CC2c1ccc2sccc2c1	8.3098	-9.66	0.46	-10.7	0.509524	-7.539	0.359	-7.457	0.355	-7.939	0.378
CHEMBL479783	25	396.6	CSc1ccc(Sc2ccc(N(C)S(C)(=O)=O)cc2CN(C)C)cc1	8.30103	-8.97	0.3588	-8.4	0.336	-7.31	0.292	-7.315	0.293	-7.344	0.294
CHEMBL2407322	20	338.66	COC(=O)C(c1ccc(Cl)c(Cl)c1)C1CCNCC1.Cl	8.284	-8.39	0.4195	-7.7	0.385	-6.347	0.334	-7.679	0.404	-8.058	0.424
CHEMBL1275792	18	246.33	CN(C)[C@H]1CC[C@H](c2c[nH]c3ccc(F)cc23)C1	8.22915	-7.91	0.439444	-8.5	0.472222	-7.141	0.397	-8.027	0.446	-7.423	0.412
CHEMBL252720	20	277.41	COc1ccc([C@@H](CN(C)C)C2(O)CCCCC2)cc1	8.22185	-8.59	0.4295	-7.8	0.39	-7.192	0.36	-8.033	0.402	-9.221	0.461
CHEMBL2337607	21	322.24	Clc1cc(Cl)cc(O[C@@H](c2ccccc2)[C@H]2CCNC2)c1	8.19997	-9.26	0.440952	-8.4	0.4	-7.043	0.335	-8.384	0.399	-8.786	0.418
CHEMBL1212957	33	486.45	Cc1c(C(=O)NCCCN2CCN(c3cccc(Cl)c3Cl)CC2)cc(-c2cccnc2)n1C	8.1549	-11.27	0.341515	-11	0.333333	-	-	-5.628	0.171	-8.223	0.249
CHEMBL4227830	22	297.44	CN(C)C[C@]1(c2ccc3ccccc3c2)CC[C@](C)(O)CC1	8.1549	-9.85	0.447727	-10.3	0.468182	-7.518	0.342	-8.728	0.397	-8.528	0.388
CHEMBL637	20	277.41	COc1ccc(C(CN(C)C)C2(O)CCCCC2)cc1	8.14388	-7.81	0.3905	-7.6	0.38	-6.727	0.336	-7.823	0.391	-8.07	0.403
CHEMBL3673149	27	376.89	O=c1ccccn1-c1ccc2c(c1)CN1CCC2(c2ccc(Cl)cc2)CC1	8.13668	-9.51	0.352222	-10.5	0.388889	-7.039	0.261	-7.738	0.287	-7.119	0.264
CHEMBL260036	19	297.19	CN(C)Cc1cnccc1Oc1ccc(Cl)cc1Cl	8.09691	-7.47	0.393158	-7.5	0.394737	-5.905	0.311	-5.812	0.306	-7.084	0.373
CHEMBL4064213	26	349.45	CN(C)CCCC1(c2ccc(F)cc2)OCc2cc3ccccc3cc21	8.09691	-10.67	0.410385	-10.1	0.388462	-8.102	0.312	-9.944	0.382	-11.217	0.431
CHEMBL500329	20	312.2	CNCc1ccc(OC)cc1Oc1ccc(Cl)c(Cl)c1	8.05948	-8.33	0.4165	-8.3	0.415	-6.915	0.346	-7.465	0.373	-7.643	0.382
CHEMBL3216957	38	649.45	Cc1c(Cl)cccc1N1CCN(CC(O)CNC(=O)c2nc(C)n(-c3ccc4c(c3)OCCO4)c2C)CC1	8.04096	-10.86	0.285789	-10.3	0.271053	-	-	-	-	-6.885	0.181
CHEMBL1852779	37	505.66	COc1cc(OC)cc(-n2c(C)nc(C(=O)NCCCN3CCN(c4cccc(C)c4C)CC3)c2C)c1	8	-10.21	0.275946	-9.3	0.251351	-	-	-	-	-7.484	0.202
CHEMBL567289	24	318.42	c1cnc(N(Cc2ccc3ccccc3c2)C2CCNCC2)nc1	8	-10.32	0.43	-10.5	0.4375	-7.1	0.296	-8.636	0.36	-7.666	0.319
CHEMBL2333635	30	422.47	C/C=C/c1cc(C(F)(F)F)cc(COCC2(c3ccc(F)cc3)CCN(C)CC2)n1	8	-8.66	0.288667	-10.4	0.346667	-6.683	0.223	-8.406	0.28	-6.629	0.221
CHEMBL2064645	33	454.44	CNC(=O)[C@@]12C[C@@H]1[C@@H](n1cnc3c(NC)nc(C#Cc4ccc(F)c(F)c4)nc31)[C@H](O)[C@@H]2O	8	-6.74	0.204242	-10.1	0.306061	-6.962	0.211	-8.686	0.263	-9.362	0.284
CHEMBL4066973	31	459.92	CNc1nc(C#Cc2ccc(Cl)s2)nc2c1ncn2[C@H]1[C@H](O)[C@H](O)[C@]2(C(=O)OC)C[C@H]12	8	-9.34	0.30129	-9.1	0.293548	-5.601	0.181	-7.068	0.228	-7.408	0.239
CHEMBL4070493	27	356.47	CN(C)CCCC1(c2ccc3ccccc3c2)OCc2cc(C#N)ccc21	8	-11.84	0.438519	-11	0.407407	-7.314	0.271	-9.82	0.364	-10.397	0.385
2nd group: pIC50 = 6…5
CHEMBL3818596	30	457.29	O=c1[nH]c(-c2ccc(=O)n(C[C@@H]3CNCCO[C@H]3c3ccc(Cl)c(F)c3)c2)no1	6	-10.34	0.344667	-10.5	0.35	-7.241	0.25	-7.808	0.269	-8.294	0.286
CHEMBL4248022	32	468.43	O=C(NCCCN1CCN(c2cccc(Cl)c2Cl)CC1)c1ccc(-c2ccccc2)cc1	5.99568	-10.92	0.34125	-10.6	0.33125	-	-	-6.797	0.212	-8.01	0.25
CHEMBL1683898	19	253.39	CNCC1(c2cccc3ccccc23)CCCCC1	5.96698	-9.54	0.502105	-9.2	0.484211	-7.379	0.388	-7.619	0.401	-7.485	0.394
CHEMBL4099773	35	466.63	c1ccc(CCN2CCN(CCCn3nnnc3C(c3ccccc3)c3ccccc3)CC2)cc1	5.95039	-11.44	0.326857	-11.2	0.32	-4.508	0.129	-7.173	0.205	-7.835	0.224
CHEMBL3128194	32	448.59	Nc1nc2c(s1)CC[C@H]2C(=O)Nc1ccc(C[C@@H]2CC[C@H]([C@H](O)c3ccccc3)N2)cc1	5.91435	-9.81	0.306563	-10.5	0.328125	-	-	-8.503	0.266	-7.626	0.238
CHEMBL4636773	37	509.58	CCOC(=O)Cc1nn(CNC(=O)CN2CCN(c3cccc(C)c3C)CC2)c(=O)c2c(F)cccc12	5.90623	-10.21	0.275946	-12.1	0.327027	-8.142	0.22	-8.327	0.225	-8.641	0.234
CHEMBL4083969	28	395.94	Clc1ccccc1-c1nnnn1CCCN1CCC(Cc2ccccc2)CC1	5.87943	-10.85	0.3875	-10.4	0.371429	-5.883	0.21	-8.386	0.299	-8.093	0.289
CHEMBL3775177	28	377.58	c1ccc(CC2CCN(CCCN3CCN(c4ccccc4)CC3)CC2)cc1	5.86646	-10.7	0.382143	-10.2	0.364286	-6.049	0.216	-7.11	0.254	-7.842	0.28
CHEMBL1683896	20	285.35	CN(C)CC1(c2cccc(C(F)(F)F)c2)CCCCC1	5.81531	-7.73	0.3865	-8.8	0.44	-7.297	0.365	-7.84	0.392	-7.675	0.384
CHEMBL1672015	22	299.33	NC(Cc1ccc2c(c1)OCO2)Cc1ccc2c(c1)OCO2	5.79588	-9.43	0.428636	-9	0.409091	-7.927	0.36	-8.908	0.405	-9.754	0.443
CHEMBL1830877	25	359.45	O=S1(=O)N(CCC2CNCCO2)c2ccccc2N1c1ccccc1	5.7508	-10.3	0.412	-9.5	0.38	-7.283	0.291	-7.454	0.298	-7.092	0.284
CHEMBL4777782	37	570.51	O=C(CN1CCN(C(=O)c2ccccc2Br)CC1)N1CCN(CCCc2c[nH]c3ccc(F)cc23)CC1	5.72125	-11.2	0.302703	-11.3	0.305405	-	-	-6.169	0.167	-8.567	0.232
CHEMBL4063974	28	379.48	Fc1ccc(-c2nnnn2CCCN2CCC(Cc3ccccc3)CC2)cc1	5.69897	-10.62	0.379286	-10.6	0.378571	-7.213	0.258	-7.403	0.264	-7.664	0.274
CHEMBL4647536	37	509.58	CCOC(=O)Cc1nn(CNC(=O)CN2CCN(c3ccc(C)c(C)c3)CC2)c(=O)c2c(F)cccc12	5.68846	-10.27	0.277568	-12.1	0.327027	-6.633	0.179	-7.188	0.194	-8.702	0.235
CHEMBL4648886	37	507.59	CCOC(=O)Cc1nn(CNC(=O)CCN2CCN(c3ccccc3OC)CC2)c(=O)c2ccccc12	5.62525	-10.41	0.281351	-10.6	0.286486	-	-	-8.222	0.222	-9.235	0.25
CHEMBL4074032	26	352.45	CCCN(C)CCC[C@]1(c2ccc(F)cc2)OCc2cc(C#N)ccc21	5.61979	-10.58	0.406923	-8.8	0.338462	-6.382	0.245	-7.655	0.294	-10.718	0.412
CHEMBL1643515	19	293.2	NC1Cc2ccccc2N(c2ccc(Cl)c(Cl)c2)C1	5.59346	-9.98	0.525263	-9.3	0.489474	-8.346	0.439	-8.458	0.445	-8.095	0.426
CHEMBL3774516	32	445.57	FC(F)(F)c1ccc(N2CCN(CCCN3CCC(Cc4ccccc4)CC3)CC2)cc1	5.58336	-10.7	0.334375	-10.5	0.328125	-	-	-6.437	0.201	-7.534	0.235
CHEMBL2012099	19	251.28	O=C1C2=C(CC3CCC2O3)c2cc3ccccc3n21	5.52288	-8.21	0.432105	-9.8	0.515789	-8.071	0.425	-7.854	0.413	-6.948	0.366
CHEMBL1215762	30	401.53	CN(C)CCCC1(c2ccc(F)cc2)OCc2cc(/C=C/c3ccccc3)ccc21	5.46852	-12.11	0.403667	-11	0.366667	-4.456	0.149	-7.306	0.244	-9.86	0.329
CHEMBL4091502	35	466.63	c1ccc(CCCN2CCN(CCn3nnnc3C(c3ccccc3)c3ccccc3)CC2)cc1	5.41341	-11.2	0.32	-11.5	0.328571	-5.003	0.143	-7.879	0.225	-8.439	0.241
CHEMBL4074417	29	389.5	CC(=O)c1cccc(-c2nnnn2CCN2CCC(Cc3ccccc3)CC2)c1	5.39254	-11.12	0.383448	-11.3	0.389655	-7.42	0.256	-7.401	0.255	-6.539	0.225
CHEMBL3764088	31	418.5	O=C(Cn1ncccc1=O)Nc1ccc(C[C@@H]2CC[C@H]([C@H](O)c3ccccc3)N2)cc1	5.35655	-9.93	0.320323	-10.6	0.341935	-6.882	0.222	-7.583	0.245	-7.087	0.229
CHEMBL3798819	38	504.67	CN(C)CCCN1c2ccccc2CCc2ccc(C#CCOCCOc3cccc4ccccc34)cc21	5.31876	-11.44	0.301053	-9.4	0.247368	-	-	-8.564	0.225	-8.942	0.235
CHEMBL222705	20	277.34	COC(=O)[C@@H]1C2CCC(C[C@H]1c1ccc(F)cc1)N2C	5.29585	-7.8	0.39	-8.2	0.41	-6.691	0.335	-7.6	0.38	-4.303	0.215
CHEMBL4072566	30	406.49	O=[N+]([O-])c1ccc(-c2nnnn2CCCN2CCC(Cc3ccccc3)CC2)cc1	5.27984	-10.44	0.348	-11.2	0.373333	-7.121	0.237	-7.64	0.255	-7.018	0.234
CHEMBL3094176	31	414.52	CN(CCCC1(c2ccc(F)cc2)OCc2cc(C#N)ccc21)CCc1ccccc1	5.27572	-12.08	0.389677	-9.9	0.319355	-5.364	0.173	-6.602	0.213	-9.791	0.316
CHEMBL3317699	18	309.62	CN1CCCN(c2ccc(Cl)c(Cl)c2)C(=O)C1.Cl	5.25964	-6.94	0.385556	-7.9	0.438889	-6.567	0.386	-7.048	0.415	-7.106	0.418
CHEMBL462401	21	283.37	CNC[C@@]1(O)Cc2ccccc2[C@H]1Oc1ccccc1C	5.25964	-9.26	0.440952	-8.8	0.419048	-6.979	0.332	-7.672	0.365	-8.397	0.4
CHEMBL3094161	35	469.56	COc1ccc2[nH]cc(CN(C)CCCC3(c4ccc(F)cc4)OCc4cc(C#N)ccc43)c2c1	5.23657	-11.8	0.337143	-11.5	0.328571	-8.871	0.253	-8.501	0.243	-8.703	0.249
CHEMBL497493	22	315.44	CNC[C@@H]1OCc2ccccc2[C@@H]1Oc1ccccc1SC	5.22185	-9.42	0.428182	-8.2	0.372727	-8.485	0.386	-8.629	0.392	-9.1	0.414
CHEMBL1271874	31	446.04	Cc1cc(C(=O)NCCN2CCN(c3cccc(C)c3C)CC2)nc(C(C)(C)C)n1.Cl	5.19559	-10.59	0.341613	-10.4	0.335484	-7.47	0.249	-7.346	0.245	-7.392	0.246
CHEMBL227233	29	425	COc1ccc(-c2cnc([C@H]3[C@@H](c4ccc(Cl)cc4)C[C@@H]4CC[C@H]3N4C)s2)cc1	5.17393	-11.26	0.388276	-9.7	0.334483	-5.798	0.2	-7.442	0.257	-5.666	0.195
CHEMBL388832	31	455.02	COc1ccc(-c2cnc([C@H]3[C@@H](c4ccc(Cl)cc4)C[C@@H]4CC[C@H]3N4C)s2)cc1OC	5.16749	-10.18	0.328387	-10	0.322581	-7.615	0.246	-6.627	0.214	-5.754	0.186
CHEMBL4247932	30	443.38	O=C(NCCCN1CCN(c2ccc(Cl)cc2Cl)CC1)c1ccc2ccccc2n1	5.16431	-11.16	0.372	-10.8	0.36	-	-	-7.261	0.242	-5.656	0.189
CHEMBL4091567	31	442.94	Fc1ccc(C(OCCN2CCN(c3ccc(Cl)cc3)CC2)c2ccc(F)cc2)cc1	5.16052	-10.32	0.332903	-10.8	0.348387	-	-	-7.749	0.25	-8.414	0.271
CHEMBL4241632	28	375.48	O=C(NCCCN1CCN(c2ccccn2)CC1)c1ccc2ccccc2n1	5.15864	-9.83	0.351071	-10.3	0.367857	-	-	-6.991	0.25	-7.27	0.26
CHEMBL373710	19	279.86	CC(C)CCC(c1ccc(Cl)cc1)C1CCCCN1	5.13668	-9.32	0.490526	-8.5	0.447368	-6.717	0.354	-6.809	0.358	-7.661	0.403
CHEMBL404345	22	300.45	CCN(C(=O)C1(c2ccccc2)CC1CN)C1CCCCC1	5.12494	-10.03	0.455909	-8.6	0.390909	-	-	-8.851	0.402	-8.943	0.406
CHEMBL534479	19	283.8	CCOC(=O)C(c1ccccc1)C1CCCCN1.Cl	5.12263	-7.64	0.402105	-8	0.421053	-5.753	0.32	-6.676	0.371	-6.414	0.356
CHEMBL4092998	33	437.59	c1ccc(CC2CCN(CCn3nnnc3C(c3ccccc3)c3ccccc3)CC2)cc1	5.11351	-12.29	0.372424	-12	0.363636	-5.235	0.159	-7.223	0.219	-7.922	0.24
CHEMBL4081753	36	480.66	c1ccc(CCN2CCN(CCCCn3nnnc3C(c3ccccc3)c3ccccc3)CC2)cc1	5.09691	-11.76	0.326667	-11.5	0.319444	-	-	-7.212	0.2	-7.788	0.216
CHEMBL486235	20	267.37	CCN[C@@H]1C[C@H](Oc2ccccc2C)c2ccccc21	5.09691	-8.75	0.4375	-8.6	0.43	-7.657	0.383	-8.338	0.417	-8.291	0.415
CHEMBL1683877	20	312.28	Clc1ccc(C2(CN3CCCC3)CCCCC2)cc1Cl	5.06697	-9.7	0.485	-9	0.45	-6.916	0.346	-7.796	0.39	-7.537	0.377
CHEMBL273575	18	238.33	CN1Cc2c(N)cccc2C(c2ccccc2)C1	5.06	-8.13	0.451667	-8.7	0.483333	-6.951	0.386	-7.369	0.409	-6.711	0.373
CHEMBL603495	27	392.95	CCC1(CC)CN([C@@H](c2cccc(F)c2)[C@H](O)CNC)c2ccccc21.Cl	5.04716	-9.98	0.36963	-9.5	0.351852	-9.498	0.365	-9.577	0.368	-10.129	0.39
CHEMBL457967	16	225.26	COc1ccc(F)cc1C1CCC(CN)O1	5.04436	-7.88	0.4925	-7.4	0.4625	-6.812	0.426	-8.137	0.509	-7.176	0.448
CHEMBL4795221	37	570.51	O=C(CN1CCN(C(=O)c2ccc(Br)cc2)CC1)N1CCN(CCCc2c[nH]c3ccc(F)cc23)CC1	5.03621	-11.53	0.311622	-11.5	0.310811	-	-	-9.38	0.254	-9.151	0.247
CHEMBL566000	16	239.75	CC(NC(C)(C)C)C(=O)c1ccc(Cl)cc1	5.00877	-7.76	0.485	-7.2	0.45	-5.378	0.336	-6.668	0.417	-6.193	0.387
CHEMBL4563408	43	625.47	O=C(Nc1ccc(OC(F)F)nc1)NC1CCN(c2ncnc3c2nc(-c2ccccc2Cl)n3-c2ccc(Cl)cc2)CC1	5	-	-	-5.9	0.137209	-	-	-1.919	0.045	-7.536	0.175
3rd group: pIC50 ≤ 4
CHEMBL264262	22	324.45	NCCc1c[nH]c2ccc(OCCOCCOCCS)cc12	4.00436	-7.34	0.333636	-6.8	0.309091	-4.889	0.222	-6.691	0.304	-7.409	0.337
CHEMBL1173353	17	239.29	C[C@@H]1NC(C)(C)CO[C@@]1(O)c1ccc(F)cc1	4	-8.5	0.5	-8.3	0.488235	-7.786	0.458	-7.884	0.464	-7.354	0.433
CHEMBL1173429	18	257.28	C[C@@H]1NC(C)(C)CO[C@@]1(O)c1cc(F)cc(F)c1	4	-8.4	0.466667	-8.5	0.472222	-7.751	0.431	-7.818	0.434	-7.355	0.409
CHEMBL1173355	18	251.33	COc1ccc([C@]2(O)OCC(C)(C)N[C@H]2C)cc1	4	-8.85	0.491667	-8.3	0.461111	-6.532	0.363	-7.705	0.428	-7.38	0.41
CHEMBL1173280	19	266.3	C[C@@H]1NC(C)(C)CO[C@@]1(O)c1cccc([N+](=O)[O-])c1	4	-8.77	0.461579	-8.6	0.452632	-7.567	0.398	-7.762	0.409	-7.47	0.393
CHEMBL440878	21	286.33	COc1ccc(C2=NNC(=O)[C@@H]3CC=CC[C@H]23)cc1OC	4	-8.45	0.402381	-8.9	0.42381	-7.591	0.361	-7.695	0.366	-7.524	0.358
CHEMBL1171260	18	269.77	C[C@@H]1N(C)C(C)(C)CO[C@@]1(O)c1cccc(Cl)c1	4	-8.72	0.484444	-8.5	0.472222	-6.777	0.376	-7.36	0.409	-7.569	0.421
CHEMBL1173274	16	221.3	C[C@@H]1NC(C)(C)CO[C@@]1(O)c1ccccc1	4	-8.55	0.534375	-7.9	0.49375	-7.286	0.455	-7.412	0.463	-7.632	0.477
CHEMBL1173427	18	257.28	C[C@@H]1NC(C)(C)CO[C@@]1(O)c1ccc(F)c(F)c1	4	-8.49	0.471667	-8.7	0.483333	-7.908	0.439	-8.189	0.455	-7.738	0.43
CHEMBL1173276	17	300.2	C[C@@H]1NC(C)(C)CO[C@@]1(O)c1cccc(Br)c1	4	-9.54	0.561176	-8.5	0.5	-7.289	0.429	-7.428	0.437	-7.872	0.463
CHEMBL1173277	17	235.33	Cc1cccc([C@]2(O)OCC(C)(C)N[C@H]2C)c1	4	-9.05	0.532353	-8.6	0.505882	-7.479	0.44	-7.591	0.447	-7.939	0.467
CHEMBL463431	27	435.36	COc1ccc(C2=NN(CCCCCBr)C(=O)[C@@H]3CC=CC[C@H]23)cc1OC	4	-9.73	0.36037	-9.1	0.337037	-4.264	0.158	-6.072	0.225	-8.231	0.305
CHEMBL1173701	22	297.4	C[C@@H]1NC(C)(C)CO[C@@]1(O)c1ccc(-c2ccccc2)cc1	4	-11.1	0.504545	-9.9	0.45	-7.212	0.328	-8.022	0.365	-9.717	0.442
CHEMBL4064788	22	326.49	Cc1ccc(C(c2ccccc2)[S+]([O-])Cc2cccs2)cc1	3.92665	-8.93	0.405909	-8.7	0.395455	-6.508	0.296	-6.694	0.304	-8.533	0.388
CHEMBL1215695	23	378.29	CN(C)CCCC1(c2ccc(F)cc2)OCc2cc(Br)ccc21	3.92082	-9.65	0.419565	-9.1	0.395652	-8.411	0.366	-8.758	0.381	-8.995	0.391
CHEMBL4068156	23	348.44	[O-][S+](Cc1cccs1)C(c1ccc(F)cc1)c1ccc(F)cc1	3.91901	-8.38	0.364348	-9	0.391304	-6.763	0.294	-7.558	0.329	-9.668	0.42
CHEMBL4782029	37	505.64	Cc1ccc(C(=O)N2CCN(CC(=O)N3CCN(CCCc4c[nH]c5ccc(F)cc45)CC3)CC2)cc1	3.91364	-11.14	0.301081	-12.1	0.327027	-	-	-8.122	0.22	-6.332	0.171
CHEMBL4800092	38	521.64	COc1ccc(C(=O)N2CCN(CC(=O)N3CCN(CCCc4c[nH]c5ccc(F)cc45)CC3)CC2)cc1	3.87615	-11.15	0.293421	-11.8	0.310526	-	-	-6.958	0.183	-8.336	0.219
CHEMBL4464187	22	347.89	[O-][S@+](Cc1cncs1)[C@H](c1ccccc1)c1ccc(Cl)cc1	3.85387	-8.68	0.394545	-8.5	0.386364	-6.604	0.3	-7.211	0.328	-6.882	0.313
CHEMBL4441307	22	331.44	[O-][S@+](Cc1cncs1)[C@H](c1ccccc1)c1ccc(F)cc1	3.83983	-8.33	0.378636	-8.7	0.395455	-6.866	0.312	-7.936	0.361	-8.983	0.408
CHEMBL4781245	37	526.06	O=C(CN1CCN(C(=O)c2cccc(Cl)c2)CC1)N1CCN(CCCc2c[nH]c3ccc(F)cc23)CC1	3.82681	-11.21	0.302973	-12.6	0.340541	-	-	-7.933	0.214	-9.127	0.247
CHEMBL242011	26	354.36	O=C1OC[C@H](Cc2ccc3c(c2)OCO3)[C@H]1Cc1ccc2c(c1)OCO2	3.75696	-9.2	0.353846	-10.5	0.403846	-7.018	0.27	-7.973	0.307	-8.511	0.327
CHEMBL4786300	37	570.51	O=C(CN1CCN(C(=O)c2cccc(Br)c2)CC1)N1CCN(CCCc2c[nH]c3ccc(F)cc23)CC1	3.74232	-11.36	0.307027	-12.6	0.340541	-	-	-8.836	0.239	-9.273	0.251
CHEMBL399831	26	356.37	O[C@H]1OC[C@H](Cc2ccc3c(c2)OCO3)[C@H]1Cc1ccc2c(c1)OCO2	3.69897	-9.3	0.357692	-10.1	0.388462	-7.767	0.299	-8.442	0.325	-9.428	0.363
CHEMBL4541596	23	341.5	Cc1nc(C[S+]([O-])C(c2ccccc2)c2ccccc2)sc1C	3.69724	-10.07	0.437826	-8.9	0.386957	-6.76	0.294	-6.655	0.289	-7.046	0.306
CHEMBL4456526	22	327.47	Cc1ccc([C@@H](c2ccccc2)[S@+]([O-])Cc2cncs2)cc1	3.69572	-8.56	0.389091	-8.6	0.390909	-6.374	0.29	-6.91	0.314	-8.373	0.381
CHEMBL4103476	25	366.36	[O-][S+](Cc1nc(C(F)(F)F)no1)C(c1ccccc1)c1ccccc1	3.67882	-8.75	0.35	-9.2	0.368	-7.086	0.283	-6.468	0.259	-8.183	0.327
CHEMBL4786060	37	509.6	O=C(CN1CCN(C(=O)c2ccc(F)cc2)CC1)N1CCN(CCCc2c[nH]c3ccc(F)cc23)CC1	3.67366	-11.33	0.306216	-11.4	0.308108	-7.662	0.207	-8.369	0.226	-8.72	0.236
CHEMBL4568351	23	382.34	[O-][S+](Cc1cncs1)C(c1ccc(Cl)cc1)c1ccc(Cl)cc1	3.6558	-9.34	0.406087	-8.9	0.386957	-7.072	0.307	-7.283	0.317	-8.654	0.376
CHEMBL1201192	19	273.36	NC(=O)C[S@@+]([O-])C(c1ccccc1)c1ccccc1	3.63451	-7.55	0.397368	-9	0.473684	-7.704	0.405	-7.596	0.4	-9.1	0.479
CHEMBL4444833	23	341.5	Cc1ccc(C(c2ccc(C)cc2)[S+]([O-])Cc2cncs2)cc1	3.57774	-9.01	0.391739	-8.8	0.382609	-7.22	0.314	-7.426	0.323	-9.584	0.417
CHEMBL4797232	36	491.61	O=C(CN1CCN(C(=O)c2ccccc2)CC1)N1CCN(CCCc2c[nH]c3ccc(F)cc23)CC1	3.49485	-12	0.333333	-11.9	0.330556	-	-	-8.695	0.242	-8.933	0.248
CHEMBL4568024	23	343.47	COc1ccc([C@@H](c2ccccc2)[S@@+]([O-])Cc2cncs2)cc1	3.44033	-8.45	0.367391	-8.4	0.365217	-7.403	0.322	-7.536	0.328	-7.34	0.319
CHEMBL4439598	24	353.51	[O-][S+](Cc1csc(C2CC2)n1)C(c1ccccc1)c1ccccc1	3.36041	-10.2	0.425	-9.2	0.383333	-6.039	0.252	-7.298	0.304	-7.86	0.328
CHEMBL4796328	37	526.06	O=C(CN1CCN(C(=O)c2ccc(Cl)cc2)CC1)N1CCN(CCCc2c[nH]c3ccc(F)cc23)CC1	3.26281	-11.21	0.302973	-11.2	0.302703	-	-	-6.829	0.185	-8.133	0.22
CHEMBL4783315	38	521.64	COc1ccc2[nH]cc(CCCN3CCN(C(=O)CN4CCN(C(=O)c5cccc(F)c5)CC4)CC3)c2c1	3	-11.08	0.291579	-12.6	0.331579	-	-	-7.784	0.205	-8.267	0.218
CHEMBL4798408	36	552.52	O=C(CN1CCN(C(=O)c2cccc(Br)c2)CC1)N1CCN(CCCc2c[nH]c3ccccc23)CC1	3	-12	0.333333	-12.2	0.338889	-	-	-8.393	0.233	-8.286	0.23
CHEMBL502	28	379.5	COc1cc2c(cc1OC)C(=O)C(CC1CCN(Cc3ccccc3)CC1)C2	3	-10.06	0.359286	-10.4	0.371429	-	-	-6.436	0.23	-8.438	0.301
CHEMBL4780578	36	491.61	O=C(CN1CCN(C(=O)c2cccc(F)c2)CC1)N1CCN(CCCc2c[nH]c3ccccc23)CC1	3	-11.07	0.3075	-12.8	0.355556	-	-	-8.07	0.224	-8.522	0.237
CHEMBL4782256	36	487.65	Cc1ccc(C(=O)N2CCN(CC(=O)N3CCN(CCCc4c[nH]c5ccccc45)CC3)CC2)cc1	3	-11.26	0.312778	-11.2	0.311111	-	-	-4.537	0.126	-8.55	0.238
CHEMBL4789608	36	508.07	O=C(CN1CCN(C(=O)c2ccc(Cl)cc2)CC1)N1CCN(CCCc2c[nH]c3ccccc23)CC1	3	-11.31	0.314167	-11.1	0.308333	-	-	-9.069	0.252	-8.633	0.24
CHEMBL4796660	38	538.09	COc1ccc2[nH]cc(CCCN3CCN(C(=O)CN4CCN(C(=O)c5ccc(Cl)cc5)CC4)CC3)c2c1	3	-11.5	0.302632	-11.5	0.302632	-	-	-7.361	0.194	-8.655	0.228
CHEMBL4788937	38	517.67	COc1ccc2[nH]cc(CCCN3CCN(C(=O)CN4CCN(C(=O)c5ccc(C)cc5)CC4)CC3)c2c1	3	-11.55	0.303947	-11.5	0.302632	-	-	-5.749	0.151	-8.679	0.228
CHEMBL4792068	37	503.65	COc1cccc(C(=O)N2CCN(CC(=O)N3CCN(CCCc4c[nH]c5ccccc45)CC3)CC2)c1	3	-11.63	0.314324	-11.7	0.316216	-	-	-8.192	0.221	-8.681	0.235
CHEMBL4790454	36	491.61	O=C(CN1CCN(C(=O)c2ccccc2F)CC1)N1CCN(CCCc2c[nH]c3ccccc23)CC1	3	-11.32	0.314444	-11.8	0.327778	-	-	-9.031	0.251	-8.762	0.243
CHEMBL4785452	38	582.54	COc1ccc2[nH]cc(CCCN3CCN(C(=O)CN4CCN(C(=O)c5cccc(Br)c5)CC4)CC3)c2c1	3	-11.87	0.312368	-12	0.315789	-	-	-	-	-8.979	0.236
CHEMBL4792702	38	521.64	COc1ccc2[nH]cc(CCCN3CCN(C(=O)CN4CCN(C(=O)c5ccc(F)cc5)CC4)CC3)c2c1	3	-11.01	0.289737	-11.5	0.302632	-	-	-8.608	0.227	-9.345	0.246
CHEMBL4786386	36	508.07	O=C(CN1CCN(C(=O)c2cccc(Cl)c2)CC1)N1CCN(CCCc2c[nH]c3ccccc23)CC1	3	-11.39	0.316389	-12.1	0.336111	-	-	-8.516	0.237	-9.504	0.264
CHEMBL4793718	35	473.62	O=C(CN1CCN(C(=O)c2ccccc2)CC1)N1CCN(CCCc2c[nH]c3ccccc23)CC1	3	-12.4	0.354286	-11.5	0.328571	-7.507	0.214	-7.523	0.215	-9.721	0.278
CHEMBL4799265	39	533.67	COc1cccc(C(=O)N2CCN(CC(=O)N3CCN(CCCc4c[nH]c5ccc(OC)cc45)CC3)CC2)c1	3	-10.96	0.281026	-10.8	0.276923	-	-	-	-	-10.004	0.257

## Sheet: Table S5
Table S5. Calculated binding energies (DG, kcal/mol), ligand efficiency (LE) of small-molecule ligands to the allosteric binding site of SERT (PDB ID: 5I73)
					AutoDock 4.2		Vina 1.1.2		Glide HTVS		GLIDE SP		GLIDE XP
ChEMBL ID	Heavy atoms	MW	Smiles	pIC50, [M]	DG, kcal/mol	LE	DG, kcal/mol	LE	DG, kcal/mol	LE	DG, kcal/mol	LE	DG, kcal/mol	LE
1st group: pIC50 ≥ 8
CHEMBL180672	29	408.93	CC(C)(Cc1ccc2ccccc2c1)NC[C@@H](O)COc1cccc(Cl)c1C#N	11.699	-5.88	0.202759	-8.8	0.4	-6.113	0.211	-7.075	0.244	-8.335	0.287
CHEMBL486278	28	385.46	COc1ccc(CC(C)(C)NC[C@H](O)COc2cccc3[nH]c(=O)[nH]c23)cc1	10.2147	-5.05	0.180357	-8.3	0.276667	-6.992	0.25	-6.646	0.237	-7.641	0.273
CHEMBL490	24	329.37	Fc1ccc([C@@H]2CCNC[C@H]2COc2ccc3c(c2)OCO3)cc1	10.0969	-6.3	0.2625	-8.9	0.370833	-6.233	0.26	-6.27	0.261	-5.452	0.227
CHEMBL415	22	314.86	CN(C)CCCN1c2ccccc2CCc2ccc(Cl)cc21	10.0555	-6.38	0.29	-8.5	0.386364	-6.708	0.305	-7.335	0.333	-6.869	0.312
CHEMBL809	20	306.24	CN[C@H]1CC[C@@H](c2ccc(Cl)c(Cl)c2)c2ccccc21	9.85078	-6.82	0.341	-8.2	0.41	-5.097	0.255	-5.165	0.258	-6.582	0.329
CHEMBL1175	21	297.42	CNCC[C@H](Oc1cccc2ccccc12)c1cccs1	9.50004	-5.97	0.284286	-7.7	0.366667	-5.493	0.262	-6.235	0.297	-6.632	0.316
CHEMBL1275730	19	253.35	CN(C)[C@H]1CC[C@@H](c2c[nH]c3ccc(C#N)cc23)C1	9.42022	-6.38	0.335789	-8.7	0.414286	-6.231	0.328	-6.343	0.334	-3.359	0.177
CHEMBL439849	33	441.54	N#Cc1ccc2[nH]cc(CCCCN3CCN(c4ccc5oc(C(N)=O)cc5c4)CC3)c2c1	9.39794	-9.68	0.293333	-10.1	0.306061	-7.626	0.231	-7.748	0.235	-6.425	0.195
CHEMBL41	22	309.33	CNCCC(Oc1ccc(C(F)(F)F)cc1)c1ccccc1	9.29243	-5.1	0.231818	-7.9	0.359091	-6.163	0.28	-7.117	0.324	-6.428	0.292
CHEMBL4228747	21	285.34	Cc1cc2cc(OC3C[C@@H]4CC[C@H](C3)N4)ccc2oc1=O	9.14267	-8.2	0.390476	-9	0.428571	-5.617	0.267	-5.849	0.279	-5.027	0.239
CHEMBL11	21	280.42	CN(C)CCCN1c2ccccc2CCc2ccccc21	9.05552	-7.44	0.354286	-8.3	0.395238	-6.864	0.327	-6.672	0.318	-6.747	0.321
CHEMBL549	24	324.4	CN(C)CCCC1(c2ccc(F)cc2)OCc2cc(C#N)ccc21	9.04479	-6.55	0.272917	-8.1	0.3375	-6.566	0.274	-6.618	0.276	-7.37	0.307
CHEMBL1642904	20	306.24	NC[C@H]1Cc2ccccc2[C@H](c2ccc(Cl)c(Cl)c2)C1	9	-6.97	0.3485	-8.5	0.2125	-7.144	0.357	-7.106	0.355	-6.264	0.313
CHEMBL2364614	28	366.47	CN1Cc2cc(-c3ccc(N)nn3)ccc2[C@H](c2ccc3ccccc3c2)C1	8.95861	-9.33	0.333214	-10.4	0.371429	-6.579	0.235	-6.218	0.222	-7.11	0.254
CHEMBL2338036	22	317.82	COc1cc(Cl)ccc1O[C@@H](c1ccccc1)[C@H]1CCNC1	8.89997	-6.34	0.288182	-8	0.32	-5.692	0.259	-6.855	0.312	-6.719	0.305
CHEMBL4072807	30	412.55	CN(C)CCCC(=O)c1ccc2c(c1)COC2(CCCN(C)C)c1ccc(F)cc1	8.79588	-8.92	0.297333	-8.2	0.273333	-6.185	0.206	-6.562	0.219	-8.603	0.287
CHEMBL629	21	277.41	CN(C)CCC=C1c2ccccc2CCc2ccccc21	8.77963	-6.59	0.31381	-8.8	0.419048	-7.187	0.342	-7.411	0.353	-6.948	0.331
CHEMBL4128926	40	583.78	CC(C)(C)NS(=O)(=O)c1ccc(-c2sc(C(=O)N[C@H]3C[C@H](C(=O)O)C3)nc2CC2CCCCC2)c2ccccc12	8.76955	-11.15	0.27875	-10.8	0.27	-4.06	0.102	-5.499	0.137	-2.542	0.064
CHEMBL3703744	25	371.27	Nc1ccc(-c2ccc3c(c2)CNCC3c2ccc(Cl)c(Cl)c2)nn1	8.74473	-7.5	0.3	-10.4	0.433333	-6.755	0.27	-7.66	0.306	-7.632	0.305
CHEMBL1508	24	324.4	CN(C)CCC[C@@]1(c2ccc(F)cc2)OCc2cc(C#N)ccc21	8.67778	-7.72	0.321667	-8.1	0.3375	-6.184	0.258	-6.618	0.276	-7.285	0.304
CHEMBL87567	23	309.41	COC(=O)C1C(c2ccc3ccccc3c2)CC2CCC1N2C	8.65956	-6.47	0.281304	-9	0.391304	-5.448	0.237	-5.676	0.247	-5.684	0.247
CHEMBL3673141	27	375.9	Cc1ccc(-c2ccc3c(c2)CN2CCC3(c3ccc(Cl)cc3)CC2)nn1	8.58503	-7.58	0.280741	-10	0.37037	-6.34	0.235	-6.502	0.241	-6.193	0.229
CHEMBL4226281	32	502.45	COCCOc1cc(CC2CCN(CCc3ccc4c(c3)C(=O)CCO4)CC2)ccc1Br	8.56703	-8.7	0.271875	-9.4	0.29375	-4.358	0.136	-6.145	0.192	-4.039	0.126
CHEMBL227757	20	331.26	COC(=O)[C@@H]1C2CCC(C[C@@H]1c1ccc(Cl)c(Cl)c1)S2	8.52288	-5.94	0.297	-7.9	0.246875	-5.218	0.261	-6.417	0.321	-5.659	0.283
CHEMBL3306803	29	393.51	CN1CCN2c3c(cccc31)[C@@H]1CN(CCCC(=O)c3ccc(F)cc3)CC[C@@H]12	8.48149	-8.69	0.299655	-9.4	0.324138	-5.35	0.184	-7.45	0.257	-5.534	0.191
CHEMBL814	22	318.34	COCCCC/C(=N\OCCN)c1ccc(C(F)(F)F)cc1	8.42022	-5.83	0.265	-7	0.318182	-6.44	0.293	-5.899	0.268	-5.149	0.234
CHEMBL606244	20	267.38	CN1CCCCC1CCc1c[nH]c2ccc(C#N)cc12	8.40894	-6.24	0.312	-8.9	0.445	-6.644	0.332	-7.071	0.354	-7.079	0.354
CHEMBL443090	20	272.37	Cc1c(CCN2CCNCC2)ccc2cc(F)ccc12	8.39794	-6.93	0.3465	-9.1	0.313793	-5.901	0.295	-6.457	0.323	-5.834	0.292
CHEMBL4093518	26	349.45	CN(C)CCCC1(c2ccc(F)cc2)OCc2c1ccc1ccccc21	8.39794	-8.13	0.312692	-9.6	0.369231	-7.397	0.284	-7.537	0.29	-7.479	0.288
CHEMBL3323179	24	336.5	CN(C)Cc1ccc2c(c1)CN(C)CC2c1ccc2sccc2c1	8.35655	-7.42	0.309167	-9	0.409091	-6.454	0.269	-6.54	0.272	-5.871	0.245
CHEMBL3323173	21	293.44	Cc1ccc2c(c1)CN(C)CC2c1ccc2sccc2c1	8.3098	-6.63	0.315714	-9.6	0.48	-6.216	0.296	-7.199	0.343	-6.312	0.301
CHEMBL479783	25	396.6	CSc1ccc(Sc2ccc(N(C)S(C)(=O)=O)cc2CN(C)C)cc1	8.30103	-5.65	0.226	-7.5	0.375	-4.825	0.193	-7.502	0.3	-5.147	0.206
CHEMBL2407322	20	338.66	COC(=O)C(c1ccc(Cl)c(Cl)c1)C1CCNCC1.Cl	8.284	-5.68	0.284	-7	0.269231	-5.123	0.27	-5.832	0.307	-6.446	0.339
CHEMBL1275792	18	246.33	CN(C)[C@H]1CC[C@H](c2c[nH]c3ccc(F)cc23)C1	8.22915	-5.87	0.326111	-7.7	0.320833	-6.547	0.364	-6.973	0.387	-6.311	0.351
CHEMBL252720	20	277.41	COc1ccc([C@@H](CN(C)C)C2(O)CCCCC2)cc1	8.22185	-6.84	0.342	-7.2	0.36	-4.86	0.243	-5.631	0.282	-5.595	0.28
CHEMBL2337607	21	322.24	Clc1cc(Cl)cc(O[C@@H](c2ccccc2)[C@H]2CCNC2)c1	8.19997	-6.36	0.302857	-8.3	0.395238	-5.864	0.279	-6.681	0.318	-6.288	0.299
CHEMBL1212957	33	486.45	Cc1c(C(=O)NCCCN2CCN(c3cccc(Cl)c3Cl)CC2)cc(-c2cccnc2)n1C	8.1549	-6.51	0.197273	-9.2	0.368	-4.073	0.123	-5.746	0.174	-4.924	0.149
CHEMBL4227830	22	297.44	CN(C)C[C@]1(c2ccc3ccccc3c2)CC[C@](C)(O)CC1	8.1549	-7.72	0.350909	-8.4	0.381818	-5.902	0.268	-6.822	0.31	-6.125	0.278
CHEMBL637	20	277.41	COc1ccc(C(CN(C)C)C2(O)CCCCC2)cc1	8.14388	-5.52	0.276	-7.1	0.355	-5.245	0.262	-5.746	0.287	-6.189	0.309
CHEMBL3673149	27	376.89	O=c1ccccn1-c1ccc2c(c1)CN1CCC2(c2ccc(Cl)cc2)CC1	8.13668	-7.7	0.285185	-9.7	0.485	-6.461	0.239	-6.726	0.249	-6.552	0.243
CHEMBL260036	19	297.19	CN(C)Cc1cnccc1Oc1ccc(Cl)cc1Cl	8.09691	-5.15	0.271053	-6.6	0.366667	-5.476	0.288	-6.047	0.318	-4.985	0.262
CHEMBL4064213	26	349.45	CN(C)CCCC1(c2ccc(F)cc2)OCc2cc3ccccc3cc21	8.09691	-8.31	0.319615	-8.9	0.342308	-6.931	0.267	-7.046	0.271	-7.367	0.283
CHEMBL500329	20	312.2	CNCc1ccc(OC)cc1Oc1ccc(Cl)c(Cl)c1	8.05948	-5.72	0.286	-7.4	0.37	-5.884	0.294	-7.058	0.353	-5.994	0.3
CHEMBL3216957	38	649.45	Cc1c(Cl)cccc1N1CCN(CC(O)CNC(=O)c2nc(C)n(-c3ccc4c(c3)OCCO4)c2C)CC1.Cl.Cl.Cl	8.04096	-7.72	0.203158	-10.1	0.480952	-4.633	0.122	-7.583	0.2	-7.501	0.197
CHEMBL1852779	37	505.66	COc1cc(OC)cc(-n2c(C)nc(C(=O)NCCCN3CCN(c4cccc(C)c4C)CC3)c2C)c1	8	-7.5	0.202703	-9.8	0.29697	-	-	-4.807	0.13	-3.644	0.098
CHEMBL567289	24	318.42	c1cnc(N(Cc2ccc3ccccc3c2)C2CCNCC2)nc1	8	-6.99	0.29125	-9.2	0.418182	-5.229	0.218	-5.572	0.232	-6.306	0.263
CHEMBL2333635	30	422.47	C/C=C/c1cc(C(F)(F)F)cc(COCC2(c3ccc(F)cc3)CCN(C)CC2)n1	8	-6.52	0.217333	-9.9	0.495	-5.986	0.2	-6.669	0.222	-7.506	0.25
CHEMBL2064645	33	454.44	CNC(=O)[C@@]12C[C@@H]1[C@@H](n1cnc3c(NC)nc(C#Cc4ccc(F)c(F)c4)nc31)[C@H](O)[C@@H]2O	8	-5.28	0.16	-9	0.333333	-6.081	0.184	-6.704	0.203	-6.996	0.212
CHEMBL4066973	31	459.92	CNc1nc(C#Cc2ccc(Cl)s2)nc2c1ncn2[C@H]1[C@H](O)[C@H](O)[C@]2(C(=O)OC)C[C@H]12	8	-7.42	0.239355	-8.5	0.274194	-4.875	0.157	-7.071	0.228	-5.952	0.192
CHEMBL4070493	27	356.47	CN(C)CCCC1(c2ccc3ccccc3c2)OCc2cc(C#N)ccc21	8	-9.37	0.347037	-9.7	0.359259	-4.954	0.183	-7.476	0.277	-7.203	0.267
2nd group: pIC50 = 6…5
CHEMBL3818596	30	457.29	O=c1[nH]c(-c2ccc(=O)n(C[C@@H]3CNCCO[C@H]3c3ccc(Cl)c(F)c3)c2)no1	6	-8.88	0.296	-10.1	0.336667	-6.936	0.239	-7.375	0.254	-6.654	0.229
CHEMBL4248022	32	468.43	O=C(NCCCN1CCN(c2cccc(Cl)c2Cl)CC1)c1ccc(-c2ccccc2)cc1	5.99568	-9.41	0.294063	-9.7	0.303125	-5.044	0.158	-6.387	0.2	-6.986	0.218
CHEMBL1683898	19	253.39	CNCC1(c2cccc3ccccc23)CCCCC1	5.96698	-7.61	0.400526	-8.3	0.436842	-5.889	0.31	-6.389	0.336	-6.367	0.335
CHEMBL4099773	35	466.63	c1ccc(CCN2CCN(CCCn3nnnc3C(c3ccccc3)c3ccccc3)CC2)cc1	5.95039	-9.8	0.28	-9.6	0.274286	-4.066	0.116	-6.973	0.199	-4.311	0.123
CHEMBL3128194	32	448.59	Nc1nc2c(s1)CC[C@H]2C(=O)Nc1ccc(C[C@@H]2CC[C@H]([C@H](O)c3ccccc3)N2)cc1	5.91435	-9.16	0.28625	-10.2	0.31875	-6.677	0.209	-6.719	0.21	-7.183	0.224
CHEMBL4636773	37	509.58	CCOC(=O)Cc1nn(CNC(=O)CN2CCN(c3cccc(C)c3C)CC2)c(=O)c2c(F)cccc12	5.90623	-9.42	0.254595	-10.4	0.281081	-6.701	0.181	-7.55	0.204	-5.858	0.158
CHEMBL4083969	28	395.94	Clc1ccccc1-c1nnnn1CCCN1CCC(Cc2ccccc2)CC1	5.87943	-9.16	0.327143	-8.8	0.314286	-7.029	0.251	-6.292	0.225	-7.323	0.262
CHEMBL3775177	28	377.58	c1ccc(CC2CCN(CCCN3CCN(c4ccccc4)CC3)CC2)cc1	5.86646	-8.51	0.303929	-8.8	0.314286	-6.377	0.228	-7.424	0.265	-4.441	0.159
CHEMBL1683896	20	285.35	CN(C)CC1(c2cccc(C(F)(F)F)c2)CCCCC1	5.81531	-6.31	0.3155	-8.5	0.425	-6.163	0.308	-6.471	0.324	-6.169	0.308
CHEMBL1672015	22	299.33	NC(Cc1ccc2c(c1)OCO2)Cc1ccc2c(c1)OCO2	5.79588	-7.93	0.360455	-8.8	0.4	-6.73	0.306	-5.642	0.256	-5.197	0.236
CHEMBL1830877	25	359.45	O=S1(=O)N(CCC2CNCCO2)c2ccccc2N1c1ccccc1	5.7508	-8.79	0.3516	-9	0.36	-6.291	0.252	-6.376	0.255	-4.465	0.179
CHEMBL4777782	37	570.51	O=C(CN1CCN(C(=O)c2ccccc2Br)CC1)N1CCN(CCCc2c[nH]c3ccc(F)cc23)CC1	5.72125	-10.15	0.274324	-10.1	0.272973	-7.577	0.205	-10.088	0.273	-8.489	0.229
CHEMBL4063974	28	379.48	Fc1ccc(-c2nnnn2CCCN2CCC(Cc3ccccc3)CC2)cc1	5.69897	-8.66	0.309286	-9	0.321429	-6.693	0.239	-6.773	0.242	-6.245	0.223
CHEMBL4647536	37	509.58	CCOC(=O)Cc1nn(CNC(=O)CN2CCN(c3ccc(C)c(C)c3)CC2)c(=O)c2c(F)cccc12	5.68846	-9.15	0.247297	-9.9	0.267568	-6.752	0.182	-6.918	0.187	-1.841	0.05
CHEMBL4648886	37	507.59	CCOC(=O)Cc1nn(CNC(=O)CCN2CCN(c3ccccc3OC)CC2)c(=O)c2ccccc12	5.62525	-8.48	0.229189	-9.1	0.245946	-5.044	0.136	-6.144	0.166	-5.587	0.151
CHEMBL4074032	26	352.45	CCCN(C)CCC[C@]1(c2ccc(F)cc2)OCc2cc(C#N)ccc21	5.61979	-7.98	0.306923	-8.7	0.334615	-6.565	0.253	-6.296	0.242	-7.24	0.278
CHEMBL1643515	19	293.2	NC1Cc2ccccc2N(c2ccc(Cl)c(Cl)c2)C1	5.59346	-7.81	0.411053	-8.7	0.457895	-6.035	0.318	-6.764	0.356	-6.649	0.35
CHEMBL3774516	32	445.57	FC(F)(F)c1ccc(N2CCN(CCCN3CCC(Cc4ccccc4)CC3)CC2)cc1	5.58336	-8.82	0.275625	-9.4	0.29375	-5.334	0.167	-6.803	0.213	-1.903	0.059
CHEMBL2012099	19	251.28	O=C1C2=C(CC3CCC2O3)c2cc3ccccc3n21	5.52288	-6.94	0.365263	-9.3	0.489474	-6.977	0.367	-7.293	0.384	-5.843	0.308
CHEMBL1215762	30	401.53	CN(C)CCCC1(c2ccc(F)cc2)OCc2cc(/C=C/c3ccccc3)ccc21	5.46852	-8.84	0.294667	-9.7	0.323333	-5.082	0.169	-6.918	0.231	-7.201	0.24
CHEMBL4091502	35	466.63	c1ccc(CCCN2CCN(CCn3nnnc3C(c3ccccc3)c3ccccc3)CC2)cc1	5.41341	-9.46	0.270286	-9.6	0.274286	-4.604	0.132	-6.239	0.178	-7.233	0.207
CHEMBL4074417	29	389.5	CC(=O)c1cccc(-c2nnnn2CCN2CCC(Cc3ccccc3)CC2)c1	5.39254	-9.02	0.311034	-9.9	0.341379	-7.521	0.259	-7.556	0.261	-6.487	0.224
CHEMBL3764088	31	418.5	O=C(Cn1ncccc1=O)Nc1ccc(C[C@@H]2CC[C@H]([C@H](O)c3ccccc3)N2)cc1	5.35655	-8.16	0.263226	-9.7	0.312903	-6.445	0.208	-7.386	0.238	-5.734	0.185
CHEMBL3798819	38	504.67	CN(C)CCCN1c2ccccc2CCc2ccc(C#CCOCCOc3cccc4ccccc34)cc21	5.31876	-10.15	0.267105	-9	0.236842	-5.708	0.15	-7.083	0.186	-6.417	0.169
CHEMBL222705	20	277.34	COC(=O)[C@@H]1C2CCC(C[C@H]1c1ccc(F)cc1)N2C	5.29585	-6.2	0.31	-7.7	0.385	-5.227	0.261	-5.963	0.298	-5.591	0.28
CHEMBL4072566	30	406.49	O=[N+]([O-])c1ccc(-c2nnnn2CCCN2CCC(Cc3ccccc3)CC2)cc1	5.27984	-8.84	0.294667	-9.2	0.306667	-6.35	0.212	-6.88	0.229	-5.985	0.2
CHEMBL3094176	31	414.52	CN(CCCC1(c2ccc(F)cc2)OCc2cc(C#N)ccc21)CCc1ccccc1	5.27572	-9.15	0.295161	-8.6	0.277419	-6.069	0.196	-6.979	0.225	-5.058	0.163
CHEMBL3317699	18	309.62	CN1CCCN(c2ccc(Cl)c(Cl)c2)C(=O)C1.Cl	5.25964	-5.92	0.328889	-7.1	0.394444	-6.298	0.37	-6.188	0.364	-5.228	0.308
CHEMBL462401	21	283.37	CNC[C@@]1(O)Cc2ccccc2[C@H]1Oc1ccccc1C	5.25964	-7.36	0.350476	-8.2	0.390476	-6.396	0.305	-6.917	0.329	-6.55	0.312
CHEMBL3094161	35	469.56	COc1ccc2[nH]cc(CN(C)CCCC3(c4ccc(F)cc4)OCc4cc(C#N)ccc43)c2c1	5.23657	-9.55	0.272857	-10.2	0.291429	-7.068	0.202	-7.172	0.205	-5.474	0.156
CHEMBL497493	22	315.44	CNC[C@@H]1OCc2ccccc2[C@@H]1Oc1ccccc1SC	5.22185	-7.09	0.322273	-8.1	0.368182	-6.409	0.291	-6.185	0.281	-6.165	0.28
CHEMBL1271874	31	446.04	Cc1cc(C(=O)NCCN2CCN(c3cccc(C)c3C)CC2)nc(C(C)(C)C)n1.Cl	5.19559	-8.62	0.278065	-9.5	0.306452	-5.111	0.17	-5.708	0.19	-5.132	0.171
CHEMBL227233	29	425	COc1ccc(-c2cnc([C@H]3[C@@H](c4ccc(Cl)cc4)C[C@@H]4CC[C@H]3N4C)s2)cc1	5.17393	-8.74	0.301379	-9.2	0.317241	-5.788	0.2	-6.226	0.215	-5.098	0.176
CHEMBL388832	31	455.02	COc1ccc(-c2cnc([C@H]3[C@@H](c4ccc(Cl)cc4)C[C@@H]4CC[C@H]3N4C)s2)cc1OC	5.16749	-8.79	0.283548	-9.5	0.306452	-5.693	0.184	-5.494	0.177	-2.152	0.069
CHEMBL4247932	30	443.38	O=C(NCCCN1CCN(c2ccc(Cl)cc2Cl)CC1)c1ccc2ccccc2n1	5.16431	-9.09	0.303	-9.1	0.303333	-	-	-6.423	0.214	-4.809	0.16
CHEMBL4091567	31	442.94	Fc1ccc(C(OCCN2CCN(c3ccc(Cl)cc3)CC2)c2ccc(F)cc2)cc1	5.16052	-8.68	0.28	-9.4	0.303226	-6.579	0.212	-8.033	0.259	-6.683	0.216
CHEMBL4241632	28	375.48	O=C(NCCCN1CCN(c2ccccn2)CC1)c1ccc2ccccc2n1	5.15864	-7.94	0.283571	-9.2	0.328571	-5.11	0.182	-7.318	0.261	-6.189	0.221
CHEMBL373710	19	279.86	CC(C)CCC(c1ccc(Cl)cc1)C1CCCCN1	5.13668	-7.35	0.386842	-7.6	0.4	-4.712	0.248	-5.583	0.294	-5.051	0.266
CHEMBL404345	22	300.45	CCN(C(=O)C1(c2ccccc2)CC1CN)C1CCCCC1	5.12494	-7.56	0.343636	-7.2	0.327273	0.188	0.009	-5.799	0.264	-5.138	0.234
CHEMBL534479	19	283.8	CCOC(=O)C(c1ccccc1)C1CCCCN1.Cl	5.12263	-6.33	0.333158	-7	0.368421	-5.397	0.3	-4.886	0.271	-4.744	0.264
CHEMBL4092998	33	437.59	c1ccc(CC2CCN(CCn3nnnc3C(c3ccccc3)c3ccccc3)CC2)cc1	5.11351	-9.64	0.292121	-9.4	0.284848	-4.268	0.129	-8.73	0.265	-8.67	0.263
CHEMBL4081753	36	480.66	c1ccc(CCN2CCN(CCCCn3nnnc3C(c3ccccc3)c3ccccc3)CC2)cc1	5.09691	-9.81	0.2725	-9.1	0.252778	-4.703	0.131	-5.74	0.159	-7.304	0.203
CHEMBL486235	20	267.37	CCN[C@@H]1C[C@H](Oc2ccccc2C)c2ccccc21	5.09691	-7.36	0.368	-7.6	0.38	-5.328	0.266	-5.555	0.278	-5.289	0.264
CHEMBL1683877	20	312.28	Clc1ccc(C2(CN3CCCC3)CCCCC2)cc1Cl	5.06697	-7.82	0.391	-8.5	0.425	-6.245	0.312	-6.254	0.313	-4.876	0.244
CHEMBL273575	18	238.33	CN1Cc2c(N)cccc2C(c2ccccc2)C1	5.06	-6.7	0.372222	-7.9	0.438889	-6.225	0.346	-6.812	0.378	-5.833	0.324
CHEMBL603495	27	392.95	CCC1(CC)CN([C@@H](c2cccc(F)c2)[C@H](O)CNC)c2ccccc21.Cl	5.04716	-7.51	0.278148	-8.1	0.3	-6.45	0.248	-6.651	0.256	-6.175	0.237
CHEMBL457967	16	225.26	COc1ccc(F)cc1C1CCC(CN)O1	5.04436	-6.44	0.4025	-6.5	0.40625	-5.493	0.343	-5.909	0.369	-5.559	0.347
CHEMBL4795221	37	570.51	O=C(CN1CCN(C(=O)c2ccc(Br)cc2)CC1)N1CCN(CCCc2c[nH]c3ccc(F)cc23)CC1	5.03621	-10.89	0.294324	-9	0.243243	-7.785	0.21	-8.145	0.22	-6.851	0.185
CHEMBL566000	16	239.75	CC(NC(C)(C)C)C(=O)c1ccc(Cl)cc1	5.00877	-6.18	0.38625	-6.5	0.40625	-5.69	0.356	-5.744	0.359	-4.431	0.277
CHEMBL4563408	43	625.47	O=C(Nc1ccc(OC(F)F)nc1)NC1CCN(c2ncnc3c2nc(-c2ccccc2Cl)n3-c2ccc(Cl)cc2)CC1	5	-9.54	0.22186	-10.1	0.234884	-5.948	0.138	-7.073	0.164	-1.965	0.046
3rd group: pIC50 ≤ 4
CHEMBL264262	22	324.45	NCCc1c[nH]c2ccc(OCCOCCOCCS)cc12	4.00436	-6	0.272727	-6.3	0.286364	-5.153	0.234	-6.27	0.285	-7.728	0.351
CHEMBL1173353	17	239.29	C[C@@H]1NC(C)(C)CO[C@@]1(O)c1ccc(F)cc1	4	-6.45	0.379412	-7.4	0.435294	-5.91	0.348	-6.058	0.356	-5.146	0.303
CHEMBL1173429	18	257.28	C[C@@H]1NC(C)(C)CO[C@@]1(O)c1cc(F)cc(F)c1	4	-6.25	0.347222	-7.5	0.416667	-5.782	0.321	-5.885	0.327	-5.064	0.281
CHEMBL1173355	18	251.33	COc1ccc([C@]2(O)OCC(C)(C)N[C@H]2C)cc1	4	-6.84	0.38	-7.5	0.416667	-5.479	0.304	-6.086	0.338	-5.31	0.295
CHEMBL1173280	19	266.3	C[C@@H]1NC(C)(C)CO[C@@]1(O)c1cccc([N+](=O)[O-])c1	4	-6.6	0.347368	-7.4	0.389474	-5.856	0.308	-5.987	0.315	-4.653	0.245
CHEMBL440878	21	286.33	COc1ccc(C2=NNC(=O)[C@@H]3CC=CC[C@H]23)cc1OC	4	-7.38	0.351429	-8.8	0.419048	-6.342	0.302	-7.622	0.363	-7.901	0.376
CHEMBL1171260	18	269.77	C[C@@H]1N(C)C(C)(C)CO[C@@]1(O)c1cccc(Cl)c1	4	-6.73	0.373889	-7.5	0.416667	-5.809	0.323	-5.941	0.33	-4.603	0.256
CHEMBL1173274	16	221.3	C[C@@H]1NC(C)(C)CO[C@@]1(O)c1ccccc1	4	-6.45	0.403125	-7	0.4375	-5.406	0.338	-6.034	0.377	-5.936	0.371
CHEMBL1173427	18	257.28	C[C@@H]1NC(C)(C)CO[C@@]1(O)c1ccc(F)c(F)c1	4	-6.4	0.355556	-7.7	0.427778	-6.161	0.342	-6.272	0.348	-6.182	0.343
CHEMBL1173276	17	300.2	C[C@@H]1NC(C)(C)CO[C@@]1(O)c1cccc(Br)c1	4	-7.12	0.418824	-7.1	0.417647	-5.538	0.326	-5.889	0.346	-5.09	0.299
CHEMBL1173277	17	235.33	Cc1cccc([C@]2(O)OCC(C)(C)N[C@H]2C)c1	4	-6.84	0.402353	-7.4	0.435294	-6.003	0.353	-5.809	0.342	-5.644	0.332
CHEMBL463431	27	435.36	COc1ccc(C2=NN(CCCCCBr)C(=O)[C@@H]3CC=CC[C@H]23)cc1OC	4	-8.16	0.302222	-8	0.296296	-5.759	0.213	-5.856	0.217	-5.602	0.207
CHEMBL1173701	22	297.4	C[C@@H]1NC(C)(C)CO[C@@]1(O)c1ccc(-c2ccccc2)cc1	4	-8.02	0.364545	-8.9	0.404545	-5.421	0.246	-6.207	0.282	-6.032	0.274
CHEMBL4064788	22	326.49	Cc1ccc(C(c2ccccc2)[S+]([O-])Cc2cccs2)cc1	3.92665	-7.69	0.349545	-7.9	0.359091	-5.785	0.263	-5.921	0.269	-5.549	0.252
CHEMBL1215695	23	378.29	CN(C)CCCC1(c2ccc(F)cc2)OCc2cc(Br)ccc21	3.92082	-7.73	0.336087	-7.7	0.334783	-5.879	0.256	-6.385	0.278	-7.337	0.319
CHEMBL4068156	23	348.44	[O-][S+](Cc1cccs1)C(c1ccc(F)cc1)c1ccc(F)cc1	3.91901	-6.78	0.294783	-8.3	0.36087	-5.762	0.251	-6.694	0.291	-6.248	0.272
CHEMBL4782029	37	505.64	Cc1ccc(C(=O)N2CCN(CC(=O)N3CCN(CCCc4c[nH]c5ccc(F)cc45)CC3)CC2)cc1	3.91364	-9.72	0.262703	-10.2	0.275676	-9.399	0.254	-7.554	0.204	-5.708	0.154
CHEMBL4800092	38	521.64	COc1ccc(C(=O)N2CCN(CC(=O)N3CCN(CCCc4c[nH]c5ccc(F)cc45)CC3)CC2)cc1	3.87615	-10.02	0.263684	-9.7	0.255263	-	-	-9.837	0.259	-8.088	0.213
CHEMBL4464187	22	347.89	[O-][S@+](Cc1cncs1)[C@H](c1ccccc1)c1ccc(Cl)cc1	3.85387	-7.45	0.338636	-7.7	0.35	-5.99	0.272	-6.335	0.288	-4.652	0.211
CHEMBL4441307	22	331.44	[O-][S@+](Cc1cncs1)[C@H](c1ccccc1)c1ccc(F)cc1	3.83983	-6.93	0.315	-8.2	0.372727	-6.192	0.281	-6.358	0.289	-5.756	0.262
CHEMBL4781245	37	526.06	O=C(CN1CCN(C(=O)c2cccc(Cl)c2)CC1)N1CCN(CCCc2c[nH]c3ccc(F)cc23)CC1	3.82681	-10.37	0.28027	-9.6	0.259459	-7.365	0.199	-9.456	0.256	-6.657	0.18
CHEMBL242011	26	354.36	O=C1OC[C@H](Cc2ccc3c(c2)OCO3)[C@H]1Cc1ccc2c(c1)OCO2	3.75696	-7.96	0.306154	-9.9	0.380769	-6.19	0.238	-7.037	0.271	-5.76	0.222
CHEMBL4786300	37	570.51	O=C(CN1CCN(C(=O)c2cccc(Br)c2)CC1)N1CCN(CCCc2c[nH]c3ccc(F)cc23)CC1	3.74232	-10.18	0.275135	-9.8	0.264865	-7.667	0.207	-9.696	0.262	-5.897	0.159
CHEMBL399831	26	356.37	O[C@H]1OC[C@H](Cc2ccc3c(c2)OCO3)[C@H]1Cc1ccc2c(c1)OCO2	3.69897	-7.98	0.306923	-8.7	0.334615	-6.136	0.236	-6.954	0.267	-7.416	0.285
CHEMBL4541596	23	341.5	Cc1nc(C[S+]([O-])C(c2ccccc2)c2ccccc2)sc1C	3.69724	-7.73	0.336087	-8.4	0.365217	-6.13	0.267	-6.202	0.27	-5.661	0.246
CHEMBL4456526	22	327.47	Cc1ccc([C@@H](c2ccccc2)[S@+]([O-])Cc2cncs2)cc1	3.69572	-7.52	0.341818	-8	0.363636	-6.217	0.283	-6.303	0.286	-5.37	0.244
CHEMBL4103476	25	366.36	[O-][S+](Cc1nc(C(F)(F)F)no1)C(c1ccccc1)c1ccccc1	3.67882	-6.8	0.272	-8.8	0.352	-7.086	0.283	-6.172	0.247	-5.021	0.201
CHEMBL4786060	37	509.6	O=C(CN1CCN(C(=O)c2ccc(F)cc2)CC1)N1CCN(CCCc2c[nH]c3ccc(F)cc23)CC1	3.67366	-9.88	0.267027	-10.8	0.291892	-7.659	0.207	-9.546	0.258	-5.896	0.159
CHEMBL4568351	23	382.34	[O-][S+](Cc1cncs1)C(c1ccc(Cl)cc1)c1ccc(Cl)cc1	3.6558	-7.7	0.334783	-8	0.347826	-6.35	0.276	-6.204	0.27	-5.201	0.226
CHEMBL1201192	19	273.36	NC(=O)C[S@@+]([O-])C(c1ccccc1)c1ccccc1	3.63451	-6.2	0.326316	-7.5	0.394737	-5.672	0.299	-6.272	0.33	-7.232	0.381
CHEMBL4444833	23	341.5	Cc1ccc(C(c2ccc(C)cc2)[S+]([O-])Cc2cncs2)cc1	3.57774	-7.45	0.323913	-8.5	0.369565	-5.661	0.246	-6.603	0.287	-6.185	0.269
CHEMBL4797232	36	491.61	O=C(CN1CCN(C(=O)c2ccccc2)CC1)N1CCN(CCCc2c[nH]c3ccc(F)cc23)CC1	3.49485	-9.9	0.275	-10.3	0.286111	-6.589	0.183	-7.621	0.212	-4.492	0.125
CHEMBL4568024	23	343.47	COc1ccc([C@@H](c2ccccc2)[S@@+]([O-])Cc2cncs2)cc1	3.44033	-7.05	0.306522	-8	0.347826	-6.064	0.264	-5.695	0.248	-5.592	0.243
CHEMBL4439598	24	353.51	[O-][S+](Cc1csc(C2CC2)n1)C(c1ccccc1)c1ccccc1	3.36041	-8.05	0.335417	-8.7	0.3625	-6.007	0.25	-5.856	0.244	-6.189	0.258
CHEMBL4796328	37	526.06	O=C(CN1CCN(C(=O)c2ccc(Cl)cc2)CC1)N1CCN(CCCc2c[nH]c3ccc(F)cc23)CC1	3.26281	-10.48	0.283243	-10.6	0.286486	-7.681	0.208	-7.413	0.2	-4.966	0.134
CHEMBL4783315	38	521.64	COc1ccc2[nH]cc(CCCN3CCN(C(=O)CN4CCN(C(=O)c5cccc(F)c5)CC4)CC3)c2c1	3	-9.47	0.249211	-10.3	0.271053	-6.409	0.169	-5.767	0.152	-9.824	0.259
CHEMBL4798408	36	552.52	O=C(CN1CCN(C(=O)c2cccc(Br)c2)CC1)N1CCN(CCCc2c[nH]c3ccccc23)CC1	3	-10.02	0.278333	-9.7	0.269444	-6.331	0.176	-8.784	0.244	-4.212	0.117
CHEMBL502	28	379.5	COc1cc2c(cc1OC)C(=O)C(CC1CCN(Cc3ccccc3)CC1)C2	3	-8.44	0.301429	-9.1	0.325	-5.676	0.203	-6.546	0.234	-4.387	0.157
CHEMBL4780578	36	491.61	O=C(CN1CCN(C(=O)c2cccc(F)c2)CC1)N1CCN(CCCc2c[nH]c3ccccc23)CC1	3	-9.84	0.273333	-9.9	0.275	-6.597	0.183	-8.485	0.236	-6.049	0.168
CHEMBL4782256	36	487.65	Cc1ccc(C(=O)N2CCN(CC(=O)N3CCN(CCCc4c[nH]c5ccccc45)CC3)CC2)cc1	3	-9.63	0.2675	-10.3	0.286111	-5.615	0.156	-7.182	0.2	-9.62	0.267
CHEMBL4789608	36	508.07	O=C(CN1CCN(C(=O)c2ccc(Cl)cc2)CC1)N1CCN(CCCc2c[nH]c3ccccc23)CC1	3	-10.72	0.297778	-10.6	0.294444	-7.301	0.203	-6.952	0.193	-4.51	0.125
CHEMBL4796660	38	538.09	COc1ccc2[nH]cc(CCCN3CCN(C(=O)CN4CCN(C(=O)c5ccc(Cl)cc5)CC4)CC3)c2c1	3	-10.33	0.271842	-10.2	0.268421	-7.067	0.186	-7.312	0.192	-3.871	0.102
CHEMBL4788937	38	517.67	COc1ccc2[nH]cc(CCCN3CCN(C(=O)CN4CCN(C(=O)c5ccc(C)cc5)CC4)CC3)c2c1	3	-9.76	0.256842	-10.2	0.268421	-6.739	0.177	-6.481	0.171	-9.272	0.244
CHEMBL4792068	37	503.65	COc1cccc(C(=O)N2CCN(CC(=O)N3CCN(CCCc4c[nH]c5ccccc45)CC3)CC2)c1	3	-9.52	0.257297	-10.1	0.272973	-6.165	0.167	-6.746	0.182	-7.809	0.211
CHEMBL4790454	36	491.61	O=C(CN1CCN(C(=O)c2ccccc2F)CC1)N1CCN(CCCc2c[nH]c3ccccc23)CC1	3	-9.84	0.273333	-10.5	0.291667	-6.626	0.184	-8.726	0.242	-6.147	0.171
CHEMBL4785452	38	582.54	COc1ccc2[nH]cc(CCCN3CCN(C(=O)CN4CCN(C(=O)c5cccc(Br)c5)CC4)CC3)c2c1	3	-10.23	0.269211	-9.6	0.252632	-6.805	0.179	-7.849	0.207	-5.423	0.143
CHEMBL4792702	38	521.64	COc1ccc2[nH]cc(CCCN3CCN(C(=O)CN4CCN(C(=O)c5ccc(F)cc5)CC4)CC3)c2c1	3	-9.77	0.257105	-10.1	0.265789	-4.979	0.131	-7.278	0.192	-5.325	0.14
CHEMBL4786386	36	508.07	O=C(CN1CCN(C(=O)c2cccc(Cl)c2)CC1)N1CCN(CCCc2c[nH]c3ccccc23)CC1	3	-10.36	0.287778	-9.7	0.269444	-6.301	0.175	-8.785	0.244	-5.28	0.147
CHEMBL4793718	35	473.62	O=C(CN1CCN(C(=O)c2ccccc2)CC1)N1CCN(CCCc2c[nH]c3ccccc23)CC1	3	-9.98	0.285143	-10.3	0.294286	-7.358	0.21	-8.667	0.248	-6.066	0.173
CHEMBL4799265	39	533.67	COc1cccc(C(=O)N2CCN(CC(=O)N3CCN(CCCc4c[nH]c5ccc(OC)cc45)CC3)CC2)c1	3	-10.05	0.257692	-10.2	0.261538	-5.434	0.139	-7.252	0.186	-2.832	0.073

## Sheet: Table S6
Table S6. Calculated binding energies (DG, kcal/mol), ligand efficiency (LE) of small-molecule ligands to the active centre of TrkA (PDB ID: 4AOJ)
					AutoDock 4.2		Vina 1.1.2		Glide HTVS		GLIDE SP		GLIDE XP
ChEMBL ID	Heavy atoms	MW	Smiles	pIC50, [M]	DG, kcal/mol	LE	DG, kcal/mol	LE	DG, kcal/mol	LE	DG, kcal/mol	LE	DG, kcal/mol	LE
1st group: pIC50 ≥ 8
CHEMBL4462919	28	396.45	CS(=O)(=O)c1ccc(F)cc1CNc1ccc2[nH]nc(-c3cccnc3)c2c1	9.69897	-7.97	0.284643	-10.6	0.378571	-6.756	0.241	-9.395	0.336	-10.002	0.357
CHEMBL4555442	28	399.45	Cn1cc(-c2n[nH]c3ccc(NCc4cc(F)ccc4S(C)(=O)=O)cc23)cn1	9.69897	-7.71	0.275357	-10.4	0.371429	-5.214	0.186	-10.673	0.381	-10.451	0.373
CHEMBL1983268	41	560.65	CN1CCN(c2ccc(C(=O)Nc3n[nH]c4ccc(Cc5cc(F)cc(F)c5)cc34)c(NC3CCOCC3)c2)CC1	9.65758	-7.34	0.179024	-10.8	0.263415	-4.13	0.101	-5.436	0.133	-6.144	0.15
CHEMBL457614	27	391.84	CC(C)Oc1cc(Nc2nc(N[C@@H](C)c3ccc(F)cn3)ncc2Cl)n[nH]1	9.58503	-5.89	0.218148	-9	0.333333	-4.908	0.182	-6.506	0.241	-9.618	0.356
CHEMBL4528647	34	480.57	CS(=O)(=O)c1ccc(F)cc1CNc1ccc2[nH]nc(-c3ccc(N4CCNCC4)nc3)c2c1	9.52288	-7.27	0.213824	-10.7	0.314706	-5.287	0.156	-9.834	0.289	-8.758	0.258
CHEMBL3892052	39	578.96	CS(=O)(=O)c1ccc(C(F)(F)F)cc1NC(=O)Nc1cnc(Oc2ccc(-c3cc(Cl)cnc3N)cc2)nc1	9.30103	-6.91	0.177179	-10.2	0.261538	-	-	-5.083	0.13	-6.29	0.161
CHEMBL4761560	28	380.43	C[C@H]1CCc2ncc(F)cc2[C@@H]2CCCN2c2ccn3ncc(c3n2)C(=O)N1	9.22185	-6.54	0.233571	-9.2	0.328571	-6.156	0.22	-3.829	0.137	-2.641	0.094
CHEMBL4457566	41	569.68	Cc1cc(C(=O)NC(C)(C)C)cc(C#Cc2ccc3c4c(oc3c2)C(C)(C)c2cc(NS(C)(=O)=O)ccc2C4=O)n1	9.16749	-8.33	0.203171	-9.6	0.234146	-	-	-	-	-	-
CHEMBL3671130	31	420.42	O=C(Nc1ccccn1)c1cnn2ccc(N3CCC[C@@H]3c3cc(F)ccc3F)nc12	9.1549	-7.79	0.25129	-10.2	0.329032	-9.723	0.314	-8.12	0.262	-8.812	0.284
CHEMBL3904952	33	454.51	COc1ncc(F)cc1[C@H]1CCCN1c1ccn2ncc(C(=O)NC3CCC(O)CC3)c2n1	9.04576	-7.81	0.236667	-10.4	0.315152	-7.029	0.213	-10.323	0.313	-9.138	0.277
CHEMBL4549659	35	491.62	CS(=O)(=O)Nc1ccccc1CNc1ccc2[nH]nc(-c3ccc(NC4CCNCC4)nc3)c2c1	9.04576	-7.46	0.213143	-10.3	0.294286	-5.082	0.145	-9.492	0.271	-	-
CHEMBL3892335	31	428.44	O=C(Nc1cnn2ccc(N3CCC[C@H]3c3cc(F)ccc3F)nc12)N1CC[C@H](O)C1	9.04576	-7.5	0.241935	-10.2	0.329032	-8.458	0.273	-8.618	0.278	-8.561	0.276
CHEMBL3889654	31	428.44	O=C(Nc1cnn2ccc(N3CCC[C@@H]3c3cc(F)ccc3F)nc12)N1CC[C@H](O)C1	8.92082	-8.14	0.262581	-10.5	0.33871	-9.131	0.295	-10.564	0.341	-8.832	0.285
CHEMBL3671157	30	417.42	O=C(NC[C@H](O)CO)c1cnn2ccc(N3CCC[C@@H]3c3cc(F)ccc3F)nc12	8.88606	-6.59	0.219667	-9.7	0.323333	-8.489	0.283	-9.838	0.328	-10.756	0.359
CHEMBL4743163	31	430.5	CC(C)N(C(=O)Nc1cnn2ccc(N(C)[C@H](C)c3cc(F)ccc3F)nc12)C(C)C	8.85387	-6.51	0.21	-9.3	0.3	-5.256	0.17	-6.54	0.211	-8.353	0.269
CHEMBL4457481	33	462.58	CS(=O)(=O)c1ccccc1CNc1ccc2[nH]nc(-c3ccc(N4CCNCC4)nc3)c2c1	8.85387	-6.98	0.211515	-10.4	0.315152	-5.868	0.178	-9.254	0.28	-10.888	0.33
CHEMBL4785469	27	362.38	Fc1cc(F)cc(CNc2ccc3[nH]nc(/C=C/c4ccccn4)c3c2)c1	8.82391	-7.99	0.295926	-10.5	0.388889	-5.749	0.213	-10.308	0.382	-8.313	0.308
CHEMBL4457858	34	477.59	CS(=O)(=O)Nc1ccccc1CNc1ccc2[nH]nc(-c3ccc(N4CCNCC4)nc3)c2c1	8.79588	-6.76	0.198824	-10.3	0.302941	-5.813	0.171	-7.51	0.221	-8.734	0.257
CHEMBL4792981	28	376.41	C[C@@H](Nc1ccc2[nH]nc(/C=C/c3ccccn3)c2c1)c1cc(F)cc(F)c1	8.79588	-7.83	0.279643	-10.7	0.382143	-5.628	0.201	-10.256	0.366	-10.392	0.371
CHEMBL4114873	32	434.45	Cc1cccnc1C(=O)Nc1cnn2ccc(N3CCC[C@@H]3c3cc(F)ccc3F)nc12	8.76955	-7.95	0.248438	-10.9	0.340625	-7.907	0.247	-9.417	0.294	-8.194	0.256
CHEMBL4763430	30	416.43	C[C@H](c1cc(F)ccc1F)N(C)c1ccn2ncc(NC(=O)N3CC[C@H](O)C3)c2n1	8.74473	-7.56	0.252	-9.8	0.326667	-7.223	0.241	-9.373	0.312	-9.375	0.313
CHEMBL4784645	29	402.41	C[C@@H](Nc1ccn2ncc(NC(=O)N3CC[C@H](O)C3)c2n1)c1cc(F)ccc1F	8.72125	-6.71	0.231379	-9.5	0.327586	-6.387	0.22	-10.32	0.356	-9.005	0.311
CHEMBL4780049	27	378.84	Fc1cc(Cl)cc(CNc2ccc3[nH]nc(/C=C/c4ccccn4)c3c2)c1	8.69897	-8.05	0.298148	-10.4	0.385185	-4.942	0.183	-9.688	0.359	-10.495	0.389
CHEMBL4591039	28	396.45	CS(=O)(=O)c1ccc(F)cc1CNc1ccc2[nH]nc(-c3ccccn3)c2c1	8.67778	-7.64	0.272857	-10.1	0.360714	-9.838	0.351	-7.624	0.272	-10.259	0.366
CHEMBL4444901	33	484.56	COc1ccc(OC)c(NC(=O)Nc2nnc(SCc3cc(=O)n4cc(C)ccc4n3)s2)c1	8.65758	-7.52	0.227879	-9.5	0.287879	-4.412	0.134	-8.578	0.26	-7.891	0.239
CHEMBL4464600	35	492.61	CS(=O)(=O)Nc1ccccc1CNc1ccc2[nH]nc(-c3ccc(OC4CCNCC4)nc3)c2c1	8.63827	-7.97	0.227714	-10.2	0.291429	-6.147	0.176	-10.324	0.295	-11.405	0.326
CHEMBL4795791	32	438.44	C[C@H](c1cc(F)ccc1F)N(C)c1ccn2ncc(NC(=O)Nc3ccc(O)cc3)c2n1	8.60206	-6.84	0.21375	-9.9	0.309375	-7.171	0.224	-7.484	0.234	-6.647	0.208
CHEMBL4555143	31	433.54	CC(C)(C)c1cc(NC(=O)CSc2nnnn2-c2ccccc2)n(-c2ccccc2)n1	8.56864	-7.87	0.253871	-10.1	0.325806	-6.232	0.201	-6.728	0.217	-5.473	0.177
CHEMBL4555223	30	423.5	COc1ccc(-c2n[nH]c3ccc(NCc4ccccc4NS(C)(=O)=O)cc23)cn1	8.5376	-7.42	0.247333	-10.3	0.343333	-3.918	0.131	-10.05	0.335	-11.017	0.367
CHEMBL4447685	33	445.48	CC(C)(C)c1cc(NC(=O)COC(=O)c2ccc(-n3cnnn3)cc2)n(-c2ccccc2)n1	8.52288	-7.78	0.235758	-9.9	0.3	-5.878	0.178	-6.265	0.19	-5.237	0.159
CHEMBL4800232	28	374.42	COc1cc(F)cc(CNc2ccc3[nH]nc(/C=C/c4ccccn4)c3c2)c1	8.50864	-7.56	0.27	-10.3	0.367857	-5.345	0.191	-10.096	0.361	-8.303	0.297
CHEMBL4783042	30	416.48	CC(C)N(C(=O)Nc1cnn2ccc(N[C@H](C)c3cc(F)ccc3F)nc12)C(C)C	8.49485	-6.59	0.219667	-9.3	0.31	-5.103	0.17	-6.97	0.232	-6.873	0.229
CHEMBL4783132	28	369.4	N#Cc1cc(F)cc(CNc2ccc3[nH]nc(/C=C/c4ccccn4)c3c2)c1	8.45593	-8.18	0.292143	-10.6	0.378571	-5.243	0.187	-10.44	0.373	-10.812	0.386
CHEMBL4800162	27	361.4	Fc1cc(F)cc(CCc2ccc3[nH]nc(/C=C/c4ccccn4)c3c2)c1	8.4318	-8.5	0.314815	-10.8	0.4	-6.839	0.253	-10.334	0.383	-10.832	0.401
CHEMBL4577285	31	454.54	COc1ccccc1NC(=O)Nc1nnc(SCc2cc(=O)n3cccc(C)c3n2)s1	8.42022	-8	0.258065	-9.3	0.3	-5.916	0.191	-7.661	0.247	-4.177	0.135
CHEMBL4566514	28	399.45	Cn1ccc(-c2n[nH]c3ccc(NCc4cc(F)ccc4S(C)(=O)=O)cc23)n1	8.34679	-7.49	0.2675	-10.3	0.367857	-3.929	0.14	-10.087	0.36	-10.62	0.379
CHEMBL4740028	32	434.5	O=C(Nc1ccc(N2CCOCC2)cc1N1CCOCC1)c1cnn(-c2ccccc2)n1	8.284	-6.86	0.214375	-8.7	0.271875	-5.158	0.161	-6.296	0.197	-4.688	0.146
CHEMBL4795019	26	344.39	Fc1cccc(CNc2ccc3[nH]nc(/C=C/c4ccccn4)c3c2)c1	8.24413	-7.42	0.285385	-10.3	0.396154	-6.43	0.247	-9.76	0.375	-10.437	0.401
CHEMBL4573890	32	468.56	COc1ccc(C)cc1NC(=O)Nc1nnc(SCc2cc(=O)n3cccc(C)c3n2)s1	8.16749	-7.36	0.23	-9.5	0.296875	-4.344	0.136	-6.005	0.188	-3.339	0.104
CHEMBL4791998	31	443.91	Cl.O=C1Nc2ccc(F)cc2/C1=C1/Nc2ccccc2/C1=N\OCCN1CCNCC1	8.16178	-8.9	0.287097	-11.6	0.374194	-10.033	0.334	-10.369	0.346	-11.252	0.375
CHEMBL4585431	30	423.5	COc1cncc(-c2n[nH]c3ccc(NCc4ccccc4NS(C)(=O)=O)cc23)c1	8.1549	-7.66	0.255333	-10.3	0.343333	-5.603	0.187	-10.207	0.34	-11.085	0.37
CHEMBL3979634	36	526.36	O=C(NC1COC1)c1cc(NC(=O)c2cc(-c3ncccc3F)c(Cl)cc2Cl)n(-c2ccccc2)n1	8.14146	-8.44	0.234444	-10.7	0.297222	-6.299	0.175	-7.523	0.209	-7.313	0.203
CHEMBL4787950	26	347.37	Fc1cc(F)cc(Cc2ccc3[nH]nc(/C=C/c4ccccn4)c3c2)c1	8.11919	-8.42	0.323846	-10.8	0.415385	-6.753	0.26	-10.448	0.402	-11.005	0.423
CHEMBL4524989	31	454.54	COc1ccccc1NC(=O)Nc1nnc(SCc2cc(=O)n3ccc(C)cc3n2)s1	8.11351	-7.25	0.233871	-9.4	0.303226	-3.511	0.113	-8.227	0.265	-5.765	0.186
CHEMBL4436442	30	423.5	COc1cccc(-c2n[nH]c3ccc(NCc4ccccc4NS(C)(=O)=O)cc23)n1	8.10791	-7.79	0.259667	-10.2	0.34	-5.553	0.185	-9.949	0.332	-8.589	0.286
CHEMBL4461600	33	484.56	COc1ccc(OC)c(NC(=O)Nc2nnc(SCc3cc(=O)n4ccc(C)cc4n3)s2)c1	8.10237	-7.4	0.224242	-9.4	0.284848	-4.761	0.144	-8.239	0.25	-3.207	0.097
CHEMBL4759162	31	431.49	C[C@H](c1cc(F)ccc1F)N(C)c1ccn2ncc(NC(=O)N(C)CCN(C)C)c2n1	8.09691	-6.35	0.204839	-9.1	0.293548	-7.682	0.248	-8.689	0.28	-8.996	0.29
CHEMBL4783102	26	344.39	Fc1ccccc1CNc1ccc2[nH]nc(/C=C/c3ccccn3)c2c1	8.05552	-7.74	0.297692	-10.2	0.392308	-5.978	0.23	-9.964	0.383	-10.793	0.415
CHEMBL4466061	31	452.57	CCc1ccc(NC(=O)Nc2nnc(SCc3cc(=O)n4cccc(C)c4n3)s2)cc1	8.04096	-7.65	0.246774	-9.4	0.303226	-3.697	0.119	-6.609	0.213	-7.537	0.243
CHEMBL3671444	36	495.46	CC1(n2cc(C(=O)c3cncc(NC(=O)Cc4cccc(C(F)(F)F)c4)c3)c3cncnc32)COC1	8.02228	-6.91	0.191944	-10.4	0.288889	-5.497	0.153	-6.538	0.182	-8.877	0.247
2nd group: pIC50 = 6…5
CHEMBL4779366	27	357.36	Fc1cc(F)cc(C#Cc2ccc3[nH]nc(/C=C/c4ccccn4)c3c2)c1	6	-7.19	0.266296	-9.2	0.340741	-5.015	0.186	-5.966	0.221	-3.174	0.118
CHEMBL4796985	28	376.37	O=C(Nc1cc(F)cc(F)c1)c1ccc2[nH]nc(/C=C/c3ccccn3)c2c1	6	-7.08	0.252857	-10	0.357143	-6.173	0.22	-5.976	0.213	-10.055	0.359
CHEMBL4208124	34	479.43	Cn1cnc(-c2cnc(N)c(O[C@H]3CN(C(=O)Cc4ccc(OC(F)(F)F)cc4)C[C@@H]3F)c2)c1	5.95861	-5.93	0.174412	-9.3	0.273529	-8.484	0.25	-8.927	0.263	-9.843	0.29
CHEMBL4476859	33	450.47	Cc1cc(-n2cc(C(=O)N3CCOCC3)c3ccc(OC(C)c4ccc(F)cn4)nc32)[nH]n1	5.85387	-6.98	0.211515	-10	0.30303	-4.451	0.135	-6.432	0.195	-5.202	0.158
CHEMBL4085857	26	341.41	O=C(Cn1c(-c2ccccc2)cc2ccccc21)NCc1ccccn1	5.84649	-6.9	0.265385	-9.8	0.376923	-3.705	0.143	-5.437	0.209	-6.919	0.266
CHEMBL3719135	30	423.44	CC(C)n1nc(-c2cnc(N)c(OC(F)(F)F)c2)cc1[C@@H]1[C@H]2CN(C3COC3)C[C@H]21	5.80967	-4.99	0.166333	-8.2	0.273333	-5.521	0.184	-5.443	0.181	-8.733	0.291
CHEMBL4435574	31	442.52	Cc1cc(-n2cc(S(=O)(=O)C(C)C)c3ccc(N[C@@H](C)c4ccc(F)cn4)nc32)n[nH]1	5.76955	-6.64	0.214194	-9.5	0.306452	-5.396	0.174	-9.623	0.31	-9.531	0.307
CHEMBL4211534	35	497.42	Cn1cnc(-c2cnc(N)c(O[C@@H]3CN(C(=O)Cc4ccc(OC(F)(F)F)cc4)CC3(F)F)c2)c1	5.74473	-6.19	0.176857	-9.9	0.282857	-6.081	0.174	-6.229	0.178	-8.772	0.251
CHEMBL1990583	30	405.39	Nc1ncnn2ccc(C(=O)Nc3ccc(NC(=O)Nc4cccc(F)c4)cc3)c12	5.72816	-6.08	0.202667	-9.6	0.32	-	-	-4.451	0.148	-6.651	0.222
CHEMBL4786524	50	688.87	CCCCCCCC(=O)Nc1nc2[nH]c(CN3CCN(Cc4cccc(F)c4)CC3)c(CN3CCN(Cc4cccc(F)c4)CC3)c2c(=O)[nH]1	5.64782	-4.96	0.0992	-9.5	0.19	-	-	-	-	-3.226	0.065
CHEMBL4787439	48	652.89	CCCCCCCC(=O)Nc1nc2[nH]c(CN3CCN(Cc4ccccc4)CC3)c(CN3CCN(Cc4ccccc4)CC3)c2c(=O)[nH]1	5.64016	-4.85	0.101042	-9.4	0.195833	-	-	-4.016	0.084	-1.884	0.039
CHEMBL4471969	34	473.61	CC(C)(C)c1cc(NC(=O)CSc2nnc(-c3cccnc3)n2C2CC2)n(-c2ccccc2)n1	5.6109	-6.52	0.191765	-9.1	0.267647	-	-	-5.923	0.174	-3.787	0.111
CHEMBL4531194	29	384.48	Cc1ccc(NC(=O)Nc2ccc(CCc3nc4ccccc4[nH]3)cc2)cc1C	5.58751	-6.65	0.22931	-9.6	0.331034	-5.339	0.184	-6.623	0.228	-5.79	0.2
CHEMBL4440381	34	464.5	Cc1cc(-n2cc(C(=O)N3CCO[C@@H](C)C3)c3ccc(O[C@@H](C)c4ccc(F)cn4)nc32)n[nH]1	5.58503	-7.02	0.206471	-9.7	0.285294	-5.373	0.158	-5.226	0.154	-5.565	0.164
CHEMBL4742745	50	688.87	CCCCCCCC(=O)Nc1nc2[nH]c(CN3CCN(Cc4ccc(F)cc4)CC3)c(CN3CCN(Cc4ccc(F)cc4)CC3)c2c(=O)[nH]1	5.55909	-5.06	0.1012	-10.6	0.212	-	-	-	-	-	-
CHEMBL4215848	37	521.47	Cn1cnc(-c2cnc(O[C@@H]3CCN(C(=O)Cc4ccc(OC(F)(F)F)cc4)C[C@@H]3F)c(C(N)=O)c2)c1	5.52288	-6.75	0.182432	-10.2	0.275676	-	-	-6.812	0.184	-2.479	0.067
CHEMBL4548111	33	482.55	COC(=O)c1ccccc1NC(=O)Nc1nnc(SCc2cc(=O)n3ccc(C)cc3n2)s1	5.51851	-7.67	0.232424	-9.7	0.293939	-7.251	0.22	-7.123	0.216	-5.593	0.169
CHEMBL4097075	24	353.47	O=C(Cn1c(-c2cccs2)cc2ccccc21)NCc1nccs1	5.4999	-6.63	0.27625	-8.5	0.354167	-6.772	0.282	-5.333	0.222	-6.079	0.253
CHEMBL4078944	30	412.52	O=C(Cn1c(-c2cccs2)cc2ccccc21)NCc1c[nH]c(-c2ccccc2)n1	5.47006	-6.83	0.227667	-9.4	0.313333	-7.231	0.241	-6.568	0.219	-6.541	0.218
CHEMBL4573505	34	464.5	Cc1cc(-n2cc(C(=O)N3CCO[C@H](C)C3)c3ccc(O[C@H](C)c4ccc(F)cn4)nc32)[nH]n1	5.46852	-6.95	0.204412	-9.5	0.279412	-3.929	0.116	-4.46	0.131	-4.766	0.14
CHEMBL2006765	28	392.39	CCCNC(=O)c1ccc(Nc2nc(NCC(F)(F)F)c3cc[nH]c3n2)cc1	5.45469	-4.89	0.174643	-8.7	0.310714	-4.097	0.146	-6.791	0.243	-5.096	0.182
CHEMBL336015	38	527.54	NCCCC[C@@H]1NC(=O)c2cc([N+](=O)[O-])ccc2NCc2ccc(C(N)=O)cc2NC(=O)[C@H](CO)NC1=O	5.39794	-6.16	0.162105	-7.8	0.205263	-6.012	0.158	-7.686	0.202	-3.569	0.094
CHEMBL4443139	23	305.34	Cc1ncc(NC(=O)Nc2ccccn2)c(-c2ccccc2)n1	5.39794	-6.54	0.284348	-8.9	0.386957	-4.999	0.217	-6.713	0.292	-4.048	0.176
CHEMBL4584074	27	354.41	Cc1ncc(NC(=O)Nc2cccc3ccccc23)c(-c2ccccc2)n1	5.38722	-7.89	0.292222	-10.5	0.388889	-4.976	0.184	-5.354	0.198	-5.957	0.221
CHEMBL4452308	34	478.57	CC(C)(C)c1cc(NC(=O)COC(=O)CC2Sc3ccccc3NC2=O)n(-c2ccccc2)n1	5.30103	-6.79	0.199706	-10.3	0.302941	-	-	-5.925	0.174	-3.926	0.115
CHEMBL4547140	30	398.51	Cc1ccc(NC(=O)Nc2ccc(CCc3nc4ccccc4n3C)cc2)c(C)c1	5.30103	-6.94	0.231333	-9.8	0.326667	-6.096	0.203	-5.345	0.178	-4.112	0.137
CHEMBL3666360	30	401.43	CC(C)n1cc(C(=O)c2cncc(NC(=O)Cc3cnccn3)c2)c2cncnc21	5.29243	-7.26	0.242	-9.3	0.31	-8.261	0.275	-7.289	0.243	-5.678	0.189
CHEMBL4579460	32	426.52	CCn1c(CCc2ccc(NC(=O)Nc3cccc(C(C)=O)c3)cc2)nc2ccccc21	5.28168	-7.06	0.220625	-9.7	0.303125	-6.389	0.2	-7.162	0.224	-4.905	0.153
CHEMBL3780632	29	383.46	c1ccc(-c2cnc3cncc(Nc4ccc(N5CCOCC5)cc4)c3n2)cc1	5.27409	-7.59	0.261724	-9.9	0.341379	-6.169	0.213	-6.706	0.231	-8.885	0.306
CHEMBL4216273	37	521.47	Cn1cnc(-c2cnc(O[C@H]3CCN(C(=O)Cc4ccc(OC(F)(F)F)cc4)C[C@@H]3F)c(C(N)=O)c2)c1	5.26761	-5.57	0.150541	-10.1	0.272973	-	-	-6.031	0.163	-5.935	0.16
CHEMBL4574513	30	442.5	Cc1cccn2c(=O)cc(CSc3nnc(NC(=O)Nc4ccc(F)cc4)s3)nc12	5.23474	-7.48	0.249333	-9.7	0.323333	-	-	-8.207	0.274	-6.931	0.231
CHEMBL3661516	35	469.51	Cc1nc(C)c2ncn(CC(=O)Nc3cncc(C(=O)c4cn(C(C)C)c5ncncc45)c3)c2n1	5.23359	-6.73	0.192286	-9.6	0.274286	-4.904	0.14	-7.577	0.216	-7.144	0.204
CHEMBL3917332	29	390.41	CC(C)n1cc(C(=O)c2ccnc(NC(=O)Cn3cnnn3)c2)c2cnccc21	5.18642	-7.31	0.252069	-9.7	0.334483	-6.801	0.235	-7.396	0.255	-7.966	0.275
CHEMBL4461469	30	418.93	CCn1c(CCc2ccc(NC(=O)Nc3cccc(Cl)c3)cc2)nc2ccccc21	5.17466	-7.01	0.233667	-9.9	0.33	-	-	-6.734	0.224	-5.919	0.197
CHEMBL3780637	31	413.48	COc1ccc(-c2cnc3c(Nc4ccc(N5CCOCC5)cc4)nccc3n2)cc1	5.17457	-7.12	0.229677	-9.5	0.306452	-	-	-5.787	0.187	-5.614	0.181
CHEMBL3666438	30	404.43	Cc1nc(C)c(C(=O)Nc2cncc(C(=O)c3cn(C(C)C)c4ncncc34)c2)o1	5.15739	-6.95	0.231667	-9.6	0.32	-5.524	0.184	-6.743	0.225	-4.866	0.162
CHEMBL3666454	31	411.43	CC(C)n1cc(C(=O)c2cncc(NC(=O)c3ccc(C#N)nc3)c2)c2cncnc21	5.13787	-6.58	0.212258	-9.7	0.312903	-7.888	0.254	-7.815	0.252	-5.288	0.171
CHEMBL4086795	24	337.4	O=C(Cn1c(-c2cccs2)cc2ccccc21)NCc1ncco1	5.13608	-6.17	0.257083	-8.4	0.35	-6.512	0.271	-7.915	0.33	-7.255	0.302
CHEMBL3666345	35	467.49	CC(C)n1cc(C(=O)c2cncc(NC(=O)Cc3nnc(O)c4ccccc34)c2)c2cncnc21	5.11691	-7.69	0.219714	-10.6	0.302857	-6.62	0.189	-7.21	0.206	-8.821	0.252
CHEMBL3666285	40	532.6	CC(C)n1cc(C(=O)c2cncc(NC(=O)[C@H](N)Cc3ccc(C(=O)c4ccccc4)cc3)c2)c2cncnc21	5.10679	-7.37	0.18425	-10	0.25	-	-	-7.328	0.183	-7.71	0.193
CHEMBL4553513	29	402.52	CSc1cccc(NC(=O)Nc2ccc(CCc3nc4ccccc4[nH]3)cc2)c1	5.10401	-6.51	0.224483	-9.2	0.317241	-5.265	0.182	-6.745	0.233	-4.583	0.158
CHEMBL3666423	34	491.86	CC(C)n1cc(C(=O)c2cncc(NC(=O)c3c(C(F)(F)F)nn(C)c3Cl)c2)c2cncnc21	5.07624	-6.44	0.189412	-9.4	0.276471	-3.78	0.111	-5.917	0.174	-5.328	0.157
CHEMBL4102371	25	348.43	O=C(Cn1c(-c2cccs2)cc2ccccc21)NCc1ncccn1	5.05409	-6.52	0.2608	-8.6	0.344	-7.663	0.307	-7.858	0.314	-6.906	0.276
CHEMBL4064456	25	347.44	O=C(Cn1c(-c2cccs2)cc2ccccc21)NCc1cccnc1	5.04168	-6.88	0.2752	-8.7	0.348	-5.443	0.218	-6.891	0.276	-7.955	0.318
CHEMBL3975748	30	402.46	Cc1nccn1CC(=O)Nc1cncc(C(=O)c2cn(C(C)C)c3ccncc23)c1	5.03858	-6.77	0.225667	-8.9	0.296667	-7.315	0.244	-7.583	0.253	-7.52	0.251
CHEMBL4065364	24	336.42	O=C(Cn1c(-c2cccs2)cc2ccccc21)NCc1c[nH]cn1	5.02687	-6.73	0.280417	-8.5	0.354167	-3.768	0.157	-8.204	0.342	-6.713	0.28
CHEMBL3671464	31	415.45	COCc1ccc(CC(=O)Nc2cncc(C(=O)c3cn(C)c4ncncc34)c2)cc1	5.00877	-6.83	0.220323	-9.5	0.306452	-5.324	0.172	-6.512	0.21	-7.809	0.252
CHEMBL1270230	21	279.3	NC(=O)c1cc(-c2ccnc(N)n2)[nH]c1-c1ccccc1	5	-6.03	0.287143	-8.8	0.419048	-6.899	0.329	-8.301	0.395	-8.062	0.384
CHEMBL590109	31	425.52	NCCn1cc(-c2cc(-c3cc4ccccc4s3)c3[nH]ncc3c2)c2nc(N)ncc21	5	-7.73	0.249355	-9.5	0.306452	-7.89	0.255	-7.957	0.257	-8.076	0.261
CHEMBL1933576	34	475.48	CN1CCN(c2ccc(OC(F)(F)F)c(Nc3nccc(-c4cc(C(N)=O)cn4C)n3)c2)CC1	5	-5.93	0.174412	-10.7	0.314706	-5.15	0.151	-8.452	0.249	-10.351	0.304
3rd group: pIC50 ≤ 4
CHEMBL3780543	29	383.46	c1ccc(-c2cnc3cnc(Nc4ccc(N5CCOCC5)cc4)cc3n2)cc1	4	-7.05	0.243103	-9.3	0.32069	-6.296	0.217	-7.053	0.243	-3.039	0.105
CHEMBL3780358	28	371.4	COc1cccc(NC(=O)Nc2cncc3nc(-c4ccccc4)cnc23)c1	4	-6.33	0.226071	-9.3	0.332143	-4.948	0.177	-4.883	0.174	-4.02	0.144
CHEMBL3780350	25	322.37	C#Cc1cccc(Nc2nccc3nc(-c4ccccc4)cnc23)c1	4	-6.9	0.276	-9.8	0.392	-7.046	0.282	-6.765	0.271	-4.395	0.176
CHEMBL3780571	29	381.48	c1ccc(-c2cnc3cc(Nc4ccc(N5CCCCC5)cc4)ncc3n2)cc1	4	-7.48	0.257931	-9.7	0.334483	-4.135	0.143	-4.523	0.156	-4.438	0.153
CHEMBL4634634	27	365.44	C[C@@H]1C[C@H]1C(=O)N1CCN(c2cnc(C#N)c(-c3cnn(C)c3)n2)C[C@H]1C	4	-6.39	0.236667	-8.9	0.32963	-5.048	0.187	-5.9	0.219	-5.072	0.188
CHEMBL3781543	25	328.38	COc1ccccc1Nc1nccc2nc(-c3ccccc3)cnc12	4	-6.41	0.2564	-8.9	0.356	-7.094	0.284	-7.14	0.286	-5.09	0.204
CHEMBL3782023	31	411.51	COc1cccc(Nc2cncc3nc(-c4ccc(N5CCCCC5)cc4)cnc23)c1	4	-7.08	0.228387	-9.7	0.312903	-3.764	0.121	-3.999	0.129	-5.201	0.168
CHEMBL3781939	28	371.4	COc1ccc(NC(=O)Nc2cncc3nc(-c4ccccc4)cnc23)cc1	4	-6.38	0.227857	-9	0.321429	-5.945	0.212	-5.494	0.196	-5.739	0.205
CHEMBL3781566	25	328.38	COc1ccc(Nc2nccc3nc(-c4ccccc4)cnc23)cc1	4	-6.81	0.2724	-9.1	0.364	-5.807	0.232	-6.603	0.264	-6.052	0.242
CHEMBL3781906	23	305.34	C=CCNC(=O)Nc1cncc2nc(-c3ccccc3)cnc12	4	-6.18	0.268696	-8.5	0.369565	-5.241	0.228	-6.783	0.295	-6.103	0.265
CHEMBL3780151	25	350.78	Fc1ccc(Nc2cncc3nc(-c4ccccc4)cnc23)cc1Cl	4	-7.34	0.2936	-9.6	0.384	-5.788	0.232	-6.911	0.276	-6.3	0.252
CHEMBL3780985	22	293.33	CCNC(=O)Nc1nccc2nc(-c3ccccc3)cnc12	4	-6.21	0.282273	-9	0.409091	-5.94	0.27	-7.432	0.338	-6.506	0.296
CHEMBL3781584	25	328.38	COc1cccc(Nc2nccc3nc(-c4ccccc4)cnc23)c1	4	-6.64	0.2656	-9.5	0.38	-5.962	0.238	-6.918	0.277	-6.593	0.264
CHEMBL3780768	28	371.4	COc1cccc(NC(=O)Nc2nccc3nc(-c4ccccc4)cnc23)c1	4	-6.67	0.238214	-9.8	0.35	-5.249	0.187	-5.893	0.21	-6.985	0.249
CHEMBL3781538	29	381.48	c1ccc(Nc2cncc3nc(-c4ccc(N5CCCCC5)cc4)cnc23)cc1	4	-7.17	0.247241	-9.6	0.331034	-5.79	0.2	-6.937	0.239	-7.634	0.263
CHEMBL3781159	25	328.38	COc1cccc(Nc2cc3nc(-c4ccccc4)cnc3cn2)c1	4	-6.86	0.2744	-8.7	0.348	-6.589	0.264	-6.783	0.271	-8.211	0.328
CHEMBL185140	28	389.89	O=C(CCc1cn(Cc2ccc(Cl)cc2)c2ccccc12)Nc1ccncc1	4	-7.83	0.279643	-9.2	0.328571	-5.03	0.18	-6.58	0.235	-5.113	0.183
CHEMBL1221633	31	433.89	O=C(CCc1cn(Cc2ccc(Cl)cc2)c2ccccc12)Nc1ccc([N+](=O)[O-])cc1	4	-7.58	0.244516	-9.2	0.296774	-2.78	0.09	-5.953	0.192	-5.741	0.185
CHEMBL3298364	27	393.39	O=C(NCc1cccc(-c2nccs2)c1)Nc1ccc(OC(F)(F)F)cc1	4	-5.82	0.215556	-8.6	0.318519	-5.011	0.186	-6.898	0.255	-6.252	0.232
CHEMBL3318023	24	322.37	CCNC(=O)Nc1ccc2ncc(-c3ccc(OC)cc3)cc2n1	4	-6.88	0.286667	-9.1	0.379167	-5.932	0.247	-7.697	0.321	-7.236	0.301
CHEMBL3318024	26	352.39	CCNC(=O)Nc1ccc2ncc(-c3ccc(OC)c(OC)c3)cc2n1	4	-6.43	0.247308	-8.8	0.338462	-6.117	0.235	-7.93	0.305	-6.928	0.266
CHEMBL3318025	28	380.45	COc1ccc(-c2cnc3ccc(NC(=O)NC(C)(C)C)nc3c2)cc1OC	4	-6.14	0.219286	-8.6	0.307143	-6.635	0.237	-6.746	0.241	-7.634	0.273
CHEMBL3318028	26	344.38	Cn1cc(-c2cnc3ccc(NC(=O)Nc4ccccc4)nc3c2)cn1	4	-6.81	0.261923	-9	0.346154	-	-	-8.111	0.312	-7.213	0.277
CHEMBL3318029	27	358.41	Cn1cc(-c2cnc3ccc(NC(=O)NCc4ccccc4)nc3c2)cn1	4	-6.83	0.252963	-9.1	0.337037	-	-	-8.229	0.305	-8.274	0.306
CHEMBL3596856	27	387.83	CC(C)(C)c1cc(NC(=O)Nc2cccc(Oc3cncc(Cl)n3)c2)no1	4	-7.12	0.263704	-9.4	0.348148	-6.238	0.231	-6.105	0.226	-5.575	0.206
CHEMBL3596857	28	396.88	CC(C)(C)c1cccc(NC(=O)Nc2cccc(Oc3cncc(Cl)n3)c2)c1	4	-7.18	0.256429	-9.6	0.342857	-5.029	0.18	-6.368	0.227	-6.394	0.228
CHEMBL3629606	24	329.28	Cn1c2c(c(=O)c3ccc(C(F)(F)F)cc31)-c1ccccc1C2=O	3.93181	-6.78	0.2825	-11.9	0.495833	-7.566	0.315	-7.44	0.31	-6.143	0.256
CHEMBL3629609	21	277.28	Cn1c2c(c(=O)c3ccccc31)-c1cccc(O)c1C2=O	3.85078	-7.92	0.377143	-10.8	0.514286	-8.036	0.383	-9.241	0.44	-8.434	0.402
CHEMBL440470	22	301.26	O=C1c2cccc3cc([N+](=O)[O-])cc(c23)C(=O)N1NCCO	3.82681	-5.75	0.261364	-9.1	0.413636	-6.395	0.291	-7.51	0.341	-8.568	0.389
CHEMBL3629612	22	291.31	COc1cccc2c1-c1c(n(C)c3ccccc3c1=O)C2=O	3.67985	-7.77	0.353182	-10.7	0.486364	-7.672	0.349	-9.376	0.426	-8.088	0.368
CHEMBL4217454	37	528.5	CC(C)(O)COc1ccc(C(N)=O)c(O[C@@H]2CCN(C(=O)Cc3ccc(OC(F)(F)F)cc3)C[C@H]2F)c1	3.38722	-5.21	0.140811	-9.6	0.259459	-	-	-6.592	0.178	-4.4	0.119
CHEMBL3629013	29	392.51	N#Cc1ccnc(Nc2cc(C3CCN(C4COC4)CC3)n(C3CCCC3)n2)c1	3.33348	-7.63	0.263103	-8.9	0.306897	-3.321	0.115	-5.95	0.205	-5.842	0.201
CHEMBL388978	35	466.54	CN[C@@H]1C[C@H]2O[C@@](C)([C@@H]1OC)n1c3ccccc3c3c4c(c5c6ccccc6n2c5c31)C(=O)NC4	3	-6.54	0.186857	-8.4	0.24	-	-	-	-	-9.389	0.268
CHEMBL3671380	30	400.44	Cc1ccncc1C(=O)Nc1cncc(C(=O)c2cn(C(C)C)c3ncncc23)c1	-0.991226	-7.07	0.235667	-9.7	0.323333	-5.904	0.197	-6.296	0.21	-5.478	0.183
CHEMBL289772	39	527.53	COC(=O)[C@@]1(O)C[C@H]2O[C@]1(C)n1c3ccc(CO)cc3c3c4c(c5c6cc(CO)ccc6n2c5c31)C(=O)NC4	inactive	-7.46	0.191282	-8.8	0.225641	-	-	-	-	-8.835	0.227
CHEMBL4514084	34	477.59	CS(=O)(=O)Nc1cccc(CNc2ccc3[nH]nc(-c4ccc(N5CCNCC5)nc4)c3c2)c1	inactive	-7.2	0.211765	-10.7	0.314706	-6.289	0.185	-7.866	0.231	-7.469	0.22
CHEMBL3596869	32	448.55	Cn1nc(C(C)(C)C)cc1NC(=O)Nc1cccc(Oc2cncc(-c3ccsc3)n2)c1	inactive	-6.99	0.218438	-9.5	0.296875	-6.993	0.219	-7.071	0.221	-6.578	0.206
CHEMBL377444	24	377.88	NC(=O)c1c(SCc2ccc(Cl)cc2)nsc1Nc1ccncn1	inactive	-5.45	0.227083	-8.2	0.341667	-7.06	0.294	-7.397	0.308	-6.141	0.256
CHEMBL3980196	23	318.25	Cn1c2c(N)cc(N)cc2c(=O)n2nc(C(=O)O)c([N+](=O)[O-])c12	inactive	-5.3	0.230435	-8.5	0.369565	-7.288	0.317	-6.995	0.304	-5.542	0.241
CHEMBL2312290	37	510.64	COc1ccc(CCNc2ncc(C(=O)NCCCN3CCCC3=O)c(NC3CCCC3)n2)cc1OC	inactive	-4.28	0.115676	-8.4	0.227027	-6.054	0.164	-3.472	0.094	-7.213	0.195
CHEMBL3596872	37	516.62	CC(C)(C)c1ccc(NC(=O)Nc2cccc(Oc3cncc(-c4ccc(S(C)(=O)=O)cc4)n3)c2)cc1	inactive	-7.57	0.204595	-10.1	0.272973	-4.203	0.114	-6.4	0.173	-3.954	0.107
CHEMBL3596881	32	426.48	CC(C)c1ccc(NC(=O)Nc2cccc(Oc3cncc(-c4cncnc4)n3)c2)cc1	inactive	-6.96	0.2175	-9.6	0.3	-5.461	0.171	-7.8	0.244	-4.47	0.14
CHEMBL3596884	32	431.46	CC(C)(C)c1cc(NC(=O)Nc2cccc(Oc3cncc(-c4cncnc4)n3)c2)on1	inactive	-7.23	0.225938	-9.4	0.29375	-7.099	0.222	-7.434	0.232	-7.702	0.241
CHEMBL3596866	32	444.56	CC(C)(C)c1ccc(NC(=O)Nc2cccc(Oc3cncc(-c4ccsc4)n3)c2)cc1	inactive	-7.24	0.22625	-9.5	0.296875	-7.146	0.223	-6.369	0.199	-5.196	0.162
CHEMBL3596888	33	447.47	CC(C)(C)c1cc(NC(=O)Nc2cccc(Oc3cncc(-c4ccc(F)cc4)n3)c2)on1	inactive	-7.71	0.233636	-10.6	0.321212	-6.199	0.188	-6.938	0.21	-7.522	0.228
CHEMBL377243	24	376.89	NC(=O)c1c(SCc2ccccc2Cl)nsc1Nc1ccncc1	inactive	-6.06	0.2525	-8.6	0.358333	-7.279	0.303	-8.137	0.339	-7.337	0.306
CHEMBL209506	25	392.89	NC(=O)c1c(SCc2ccc(Cl)cc2)nsc1Nc1ccc(O)nc1	inactive	-6.06	0.2424	-8.4	0.336	-4.932	0.197	-8.479	0.339	-5.635	0.225
CHEMBL3596891	26	371.83	CC(C)(C)c1cc(NC(=O)Nc2ccc(-c3cncc(Cl)n3)cc2)on1	inactive	-7.31	0.281154	-9	0.346154	-	-	-2.155	0.083	-3.654	0.141
CHEMBL3596883	33	440.51	CC(C)(C)c1ccc(NC(=O)Nc2cccc(Oc3cncc(-c4cncnc4)n3)c2)cc1	inactive	-6.89	0.208788	-10.1	0.306061	-6.986	0.212	-7.342	0.222	-6.047	0.183
